# Supplementary material for: The Value of Expanding the Training Population to Improve Genomic Selection Models in Tetraploid Potato
Source: Front Plant Sci. 2018 Aug 6;9:1118. doi: 10.3389/fpls.2018.01118 (PMC6090097; doi:10.3389/fpls.2018.01118)
Supplement: Supplementary file 4 [file Data_Sheet_4.XLSX]

## Sheet: Sheet1
Supplementary Material
The value of expanding the training population in genomic selection models for tetraploid potato
Elsa Sverrisdóttir*, Ea Høegh Riis Sundmark, Heidi Øllegaard Johnsen, Hanne Grethe Kirk, Torben Asp, Luc Janss, Glenn Bryan, and Kåre L. Nielsen
* Correspondence: Elsa Sverrisdóttir: esv@bio.aau.dk
Supplementary File 4: List of SNP positions, initial filtering (167637 markers)
Chromosome	Position
ST4.03ch01	135154
ST4.03ch01	135162
ST4.03ch01	135228
ST4.03ch01	135231
ST4.03ch01	262761
ST4.03ch01	262766
ST4.03ch01	262793
ST4.03ch01	262807
ST4.03ch01	262875
ST4.03ch01	262876
ST4.03ch01	269304
ST4.03ch01	269316
ST4.03ch01	269319
ST4.03ch01	269338
ST4.03ch01	273531
ST4.03ch01	273534
ST4.03ch01	273549
ST4.03ch01	279217
ST4.03ch01	279229
ST4.03ch01	279232
ST4.03ch01	279241
ST4.03ch01	279251
ST4.03ch01	282949
ST4.03ch01	282965
ST4.03ch01	282992
ST4.03ch01	283006
ST4.03ch01	307577
ST4.03ch01	347238
ST4.03ch01	347239
ST4.03ch01	347241
ST4.03ch01	347243
ST4.03ch01	375993
ST4.03ch01	376018
ST4.03ch01	376024
ST4.03ch01	376042
ST4.03ch01	376166
ST4.03ch01	376171
ST4.03ch01	376192
ST4.03ch01	376202
ST4.03ch01	376204
ST4.03ch01	376205
ST4.03ch01	376209
ST4.03ch01	376215
ST4.03ch01	376216
ST4.03ch01	376222
ST4.03ch01	415192
ST4.03ch01	415198
ST4.03ch01	433780
ST4.03ch01	433801
ST4.03ch01	433828
ST4.03ch01	436363
ST4.03ch01	436384
ST4.03ch01	436403
ST4.03ch01	446219
ST4.03ch01	472967
ST4.03ch01	472983
ST4.03ch01	472990
ST4.03ch01	473005
ST4.03ch01	473040
ST4.03ch01	492543
ST4.03ch01	492565
ST4.03ch01	492568
ST4.03ch01	492589
ST4.03ch01	494689
ST4.03ch01	494690
ST4.03ch01	494691
ST4.03ch01	494706
ST4.03ch01	494712
ST4.03ch01	494719
ST4.03ch01	494731
ST4.03ch01	494738
ST4.03ch01	497119
ST4.03ch01	497138
ST4.03ch01	497140
ST4.03ch01	497168
ST4.03ch01	497180
ST4.03ch01	501266
ST4.03ch01	501291
ST4.03ch01	501304
ST4.03ch01	501320
ST4.03ch01	501350
ST4.03ch01	523972
ST4.03ch01	523978
ST4.03ch01	523981
ST4.03ch01	524028
ST4.03ch01	538893
ST4.03ch01	538929
ST4.03ch01	540582
ST4.03ch01	540583
ST4.03ch01	540614
ST4.03ch01	540621
ST4.03ch01	540653
ST4.03ch01	550625
ST4.03ch01	550632
ST4.03ch01	550667
ST4.03ch01	550745
ST4.03ch01	550751
ST4.03ch01	550781
ST4.03ch01	550787
ST4.03ch01	550950
ST4.03ch01	550962
ST4.03ch01	550989
ST4.03ch01	550992
ST4.03ch01	551051
ST4.03ch01	552067
ST4.03ch01	552096
ST4.03ch01	552097
ST4.03ch01	552110
ST4.03ch01	552114
ST4.03ch01	552142
ST4.03ch01	552155
ST4.03ch01	552157
ST4.03ch01	552164
ST4.03ch01	552242
ST4.03ch01	552357
ST4.03ch01	552427
ST4.03ch01	552451
ST4.03ch01	552454
ST4.03ch01	552481
ST4.03ch01	563410
ST4.03ch01	586171
ST4.03ch01	586175
ST4.03ch01	586190
ST4.03ch01	586196
ST4.03ch01	586206
ST4.03ch01	586211
ST4.03ch01	586216
ST4.03ch01	586219
ST4.03ch01	586223
ST4.03ch01	586225
ST4.03ch01	586238
ST4.03ch01	586242
ST4.03ch01	586247
ST4.03ch01	586249
ST4.03ch01	816381
ST4.03ch01	860029
ST4.03ch01	860036
ST4.03ch01	860044
ST4.03ch01	860052
ST4.03ch01	860055
ST4.03ch01	860068
ST4.03ch01	996609
ST4.03ch01	996636
ST4.03ch01	996660
ST4.03ch01	996681
ST4.03ch01	996687
ST4.03ch01	996714
ST4.03ch01	996722
ST4.03ch01	1012575
ST4.03ch01	1012603
ST4.03ch01	1012615
ST4.03ch01	1012619
ST4.03ch01	1012652
ST4.03ch01	1012653
ST4.03ch01	1012750
ST4.03ch01	1012760
ST4.03ch01	1012761
ST4.03ch01	1012814
ST4.03ch01	1012815
ST4.03ch01	1012836
ST4.03ch01	1012864
ST4.03ch01	1012865
ST4.03ch01	1012876
ST4.03ch01	1038771
ST4.03ch01	1038800
ST4.03ch01	1038805
ST4.03ch01	1038813
ST4.03ch01	1038932
ST4.03ch01	1039334
ST4.03ch01	1042276
ST4.03ch01	1042282
ST4.03ch01	1042331
ST4.03ch01	1044691
ST4.03ch01	1044756
ST4.03ch01	1044758
ST4.03ch01	1044771
ST4.03ch01	1044780
ST4.03ch01	1044781
ST4.03ch01	1079259
ST4.03ch01	1079274
ST4.03ch01	1079285
ST4.03ch01	1079347
ST4.03ch01	1079383
ST4.03ch01	1079390
ST4.03ch01	1080783
ST4.03ch01	1080787
ST4.03ch01	1080909
ST4.03ch01	1080912
ST4.03ch01	1080927
ST4.03ch01	1154828
ST4.03ch01	1154829
ST4.03ch01	1154834
ST4.03ch01	1154850
ST4.03ch01	1154866
ST4.03ch01	1165368
ST4.03ch01	1165389
ST4.03ch01	1165391
ST4.03ch01	1165393
ST4.03ch01	1165403
ST4.03ch01	1165409
ST4.03ch01	1165415
ST4.03ch01	1165421
ST4.03ch01	1165424
ST4.03ch01	1165438
ST4.03ch01	1165454
ST4.03ch01	1165458
ST4.03ch01	1165459
ST4.03ch01	1165460
ST4.03ch01	1165470
ST4.03ch01	1165475
ST4.03ch01	1165491
ST4.03ch01	1165504
ST4.03ch01	1166909
ST4.03ch01	1166914
ST4.03ch01	1166915
ST4.03ch01	1166964
ST4.03ch01	1166968
ST4.03ch01	1166976
ST4.03ch01	1190359
ST4.03ch01	1255103
ST4.03ch01	1255118
ST4.03ch01	1255126
ST4.03ch01	1255151
ST4.03ch01	1255155
ST4.03ch01	1259516
ST4.03ch01	1259537
ST4.03ch01	1261368
ST4.03ch01	1261383
ST4.03ch01	1261412
ST4.03ch01	1261418
ST4.03ch01	1261424
ST4.03ch01	1262470
ST4.03ch01	1262481
ST4.03ch01	1262503
ST4.03ch01	1262544
ST4.03ch01	1262548
ST4.03ch01	1262569
ST4.03ch01	1262585
ST4.03ch01	1262608
ST4.03ch01	1263989
ST4.03ch01	1263998
ST4.03ch01	1264011
ST4.03ch01	1264022
ST4.03ch01	1264030
ST4.03ch01	1264065
ST4.03ch01	1264073
ST4.03ch01	1264076
ST4.03ch01	1264092
ST4.03ch01	1264101
ST4.03ch01	1264104
ST4.03ch01	1264127
ST4.03ch01	1270317
ST4.03ch01	1270358
ST4.03ch01	1272170
ST4.03ch01	1280087
ST4.03ch01	1280123
ST4.03ch01	1281193
ST4.03ch01	1281335
ST4.03ch01	1281356
ST4.03ch01	1281396
ST4.03ch01	1281428
ST4.03ch01	1281430
ST4.03ch01	1281432
ST4.03ch01	1281439
ST4.03ch01	1281542
ST4.03ch01	1281543
ST4.03ch01	1281559
ST4.03ch01	1281583
ST4.03ch01	1281593
ST4.03ch01	1285041
ST4.03ch01	1285043
ST4.03ch01	1285244
ST4.03ch01	1319048
ST4.03ch01	1319069
ST4.03ch01	1319071
ST4.03ch01	1319075
ST4.03ch01	1319106
ST4.03ch01	1319108
ST4.03ch01	1319116
ST4.03ch01	1373834
ST4.03ch01	1373865
ST4.03ch01	1373891
ST4.03ch01	1373905
ST4.03ch01	1373917
ST4.03ch01	1373918
ST4.03ch01	1373928
ST4.03ch01	1373935
ST4.03ch01	1373945
ST4.03ch01	1373974
ST4.03ch01	1374991
ST4.03ch01	1375019
ST4.03ch01	1375064
ST4.03ch01	1375071
ST4.03ch01	1375105
ST4.03ch01	1375133
ST4.03ch01	1380661
ST4.03ch01	1380663
ST4.03ch01	1380689
ST4.03ch01	1380695
ST4.03ch01	1380700
ST4.03ch01	1380716
ST4.03ch01	1380726
ST4.03ch01	1380752
ST4.03ch01	1380762
ST4.03ch01	1380766
ST4.03ch01	1382109
ST4.03ch01	1382146
ST4.03ch01	1382489
ST4.03ch01	1382492
ST4.03ch01	1382503
ST4.03ch01	1382528
ST4.03ch01	1382532
ST4.03ch01	1382572
ST4.03ch01	1382584
ST4.03ch01	1382615
ST4.03ch01	1382627
ST4.03ch01	1382648
ST4.03ch01	1382651
ST4.03ch01	1382846
ST4.03ch01	1382856
ST4.03ch01	1382859
ST4.03ch01	1382865
ST4.03ch01	1382869
ST4.03ch01	1382881
ST4.03ch01	1407630
ST4.03ch01	1407666
ST4.03ch01	1407667
ST4.03ch01	1410390
ST4.03ch01	1410568
ST4.03ch01	1410574
ST4.03ch01	1410591
ST4.03ch01	1417906
ST4.03ch01	1417933
ST4.03ch01	1456690
ST4.03ch01	1456749
ST4.03ch01	1469158
ST4.03ch01	1469238
ST4.03ch01	1469244
ST4.03ch01	1469247
ST4.03ch01	1477721
ST4.03ch01	1477725
ST4.03ch01	1477728
ST4.03ch01	1477740
ST4.03ch01	1477750
ST4.03ch01	1477757
ST4.03ch01	1477763
ST4.03ch01	1477841
ST4.03ch01	1477843
ST4.03ch01	1477856
ST4.03ch01	1479743
ST4.03ch01	1479823
ST4.03ch01	1479857
ST4.03ch01	1479895
ST4.03ch01	1479968
ST4.03ch01	1479983
ST4.03ch01	1480022
ST4.03ch01	1487388
ST4.03ch01	1487393
ST4.03ch01	1489983
ST4.03ch01	1489993
ST4.03ch01	1490048
ST4.03ch01	1490052
ST4.03ch01	1490352
ST4.03ch01	1490405
ST4.03ch01	1490414
ST4.03ch01	1490427
ST4.03ch01	1490430
ST4.03ch01	1492460
ST4.03ch01	1492496
ST4.03ch01	1492505
ST4.03ch01	1492511
ST4.03ch01	1492580
ST4.03ch01	1492583
ST4.03ch01	1492619
ST4.03ch01	1492646
ST4.03ch01	1492649
ST4.03ch01	1504403
ST4.03ch01	1511773
ST4.03ch01	1511780
ST4.03ch01	1511824
ST4.03ch01	1511828
ST4.03ch01	1511853
ST4.03ch01	1511854
ST4.03ch01	1511855
ST4.03ch01	1511869
ST4.03ch01	1511883
ST4.03ch01	1511898
ST4.03ch01	1511915
ST4.03ch01	1511916
ST4.03ch01	1511919
ST4.03ch01	1511961
ST4.03ch01	1511971
ST4.03ch01	1511984
ST4.03ch01	1511988
ST4.03ch01	1512000
ST4.03ch01	1512004
ST4.03ch01	1512006
ST4.03ch01	1512034
ST4.03ch01	1512036
ST4.03ch01	1525800
ST4.03ch01	1528284
ST4.03ch01	1528331
ST4.03ch01	1528336
ST4.03ch01	1528355
ST4.03ch01	1532181
ST4.03ch01	1532189
ST4.03ch01	1532245
ST4.03ch01	1532257
ST4.03ch01	1537700
ST4.03ch01	1539822
ST4.03ch01	1539834
ST4.03ch01	1539926
ST4.03ch01	1544585
ST4.03ch01	1544600
ST4.03ch01	1544613
ST4.03ch01	1544656
ST4.03ch01	1544658
ST4.03ch01	1557116
ST4.03ch01	1557229
ST4.03ch01	1557325
ST4.03ch01	1557328
ST4.03ch01	1606544
ST4.03ch01	1606547
ST4.03ch01	1606683
ST4.03ch01	1606685
ST4.03ch01	1606708
ST4.03ch01	1606718
ST4.03ch01	1607700
ST4.03ch01	1607713
ST4.03ch01	1607721
ST4.03ch01	1607765
ST4.03ch01	1607769
ST4.03ch01	1607801
ST4.03ch01	1607839
ST4.03ch01	1607845
ST4.03ch01	1607861
ST4.03ch01	1607872
ST4.03ch01	1607884
ST4.03ch01	1607911
ST4.03ch01	1607923
ST4.03ch01	1607932
ST4.03ch01	1607935
ST4.03ch01	1607986
ST4.03ch01	1608022
ST4.03ch01	1608036
ST4.03ch01	1634703
ST4.03ch01	1634743
ST4.03ch01	1634749
ST4.03ch01	1634768
ST4.03ch01	1634775
ST4.03ch01	1635947
ST4.03ch01	1635948
ST4.03ch01	1635951
ST4.03ch01	1635955
ST4.03ch01	1635984
ST4.03ch01	1635993
ST4.03ch01	1636752
ST4.03ch01	1636761
ST4.03ch01	1636796
ST4.03ch01	1636798
ST4.03ch01	1636802
ST4.03ch01	1636807
ST4.03ch01	1636810
ST4.03ch01	1636821
ST4.03ch01	1636830
ST4.03ch01	1636845
ST4.03ch01	1636858
ST4.03ch01	1643506
ST4.03ch01	1643514
ST4.03ch01	1643516
ST4.03ch01	1643525
ST4.03ch01	1643538
ST4.03ch01	1643540
ST4.03ch01	1643695
ST4.03ch01	1652620
ST4.03ch01	1652630
ST4.03ch01	1652635
ST4.03ch01	1652704
ST4.03ch01	1663394
ST4.03ch01	1663412
ST4.03ch01	1663413
ST4.03ch01	1663433
ST4.03ch01	1679757
ST4.03ch01	1679774
ST4.03ch01	1679775
ST4.03ch01	1679819
ST4.03ch01	1679864
ST4.03ch01	1679884
ST4.03ch01	1681174
ST4.03ch01	1681184
ST4.03ch01	1681185
ST4.03ch01	1681209
ST4.03ch01	1681223
ST4.03ch01	1681230
ST4.03ch01	1697051
ST4.03ch01	1697097
ST4.03ch01	1697100
ST4.03ch01	1697114
ST4.03ch01	1697127
ST4.03ch01	1697166
ST4.03ch01	1697193
ST4.03ch01	1697196
ST4.03ch01	1719278
ST4.03ch01	1719299
ST4.03ch01	1719305
ST4.03ch01	1719306
ST4.03ch01	1719316
ST4.03ch01	1719362
ST4.03ch01	1719368
ST4.03ch01	1737406
ST4.03ch01	1737407
ST4.03ch01	1740446
ST4.03ch01	1740447
ST4.03ch01	1740473
ST4.03ch01	1740488
ST4.03ch01	1740490
ST4.03ch01	1740492
ST4.03ch01	1740496
ST4.03ch01	1740498
ST4.03ch01	1740501
ST4.03ch01	1740520
ST4.03ch01	1745389
ST4.03ch01	1745421
ST4.03ch01	1745431
ST4.03ch01	1745436
ST4.03ch01	1745457
ST4.03ch01	1745517
ST4.03ch01	1745614
ST4.03ch01	1745644
ST4.03ch01	1746809
ST4.03ch01	1746810
ST4.03ch01	1746819
ST4.03ch01	1746840
ST4.03ch01	1746844
ST4.03ch01	1746855
ST4.03ch01	1829202
ST4.03ch01	1829286
ST4.03ch01	1829287
ST4.03ch01	1829289
ST4.03ch01	1839341
ST4.03ch01	1862166
ST4.03ch01	1862220
ST4.03ch01	1862231
ST4.03ch01	1864369
ST4.03ch01	1864385
ST4.03ch01	1864391
ST4.03ch01	1864481
ST4.03ch01	1869405
ST4.03ch01	1869477
ST4.03ch01	1906419
ST4.03ch01	1906497
ST4.03ch01	1909048
ST4.03ch01	1909057
ST4.03ch01	1909258
ST4.03ch01	1909297
ST4.03ch01	1909298
ST4.03ch01	1909299
ST4.03ch01	1909301
ST4.03ch01	1909324
ST4.03ch01	1909339
ST4.03ch01	1909354
ST4.03ch01	1910905
ST4.03ch01	1910906
ST4.03ch01	1910926
ST4.03ch01	1910927
ST4.03ch01	1910956
ST4.03ch01	1910969
ST4.03ch01	1910971
ST4.03ch01	1910973
ST4.03ch01	1910979
ST4.03ch01	1912032
ST4.03ch01	1912050
ST4.03ch01	1912080
ST4.03ch01	1912092
ST4.03ch01	1912093
ST4.03ch01	1912100
ST4.03ch01	1912134
ST4.03ch01	1912155
ST4.03ch01	1912159
ST4.03ch01	1912160
ST4.03ch01	1912169
ST4.03ch01	1916566
ST4.03ch01	1916610
ST4.03ch01	1916618
ST4.03ch01	1916636
ST4.03ch01	1918333
ST4.03ch01	1918364
ST4.03ch01	1918367
ST4.03ch01	1918372
ST4.03ch01	1918386
ST4.03ch01	1918392
ST4.03ch01	1918393
ST4.03ch01	1927699
ST4.03ch01	1927704
ST4.03ch01	1927722
ST4.03ch01	1927745
ST4.03ch01	1927771
ST4.03ch01	1927862
ST4.03ch01	1927872
ST4.03ch01	1927876
ST4.03ch01	1927895
ST4.03ch01	1927997
ST4.03ch01	1927998
ST4.03ch01	1928033
ST4.03ch01	1928046
ST4.03ch01	1931479
ST4.03ch01	1931484
ST4.03ch01	1931513
ST4.03ch01	2033105
ST4.03ch01	2033162
ST4.03ch01	2033216
ST4.03ch01	2033246
ST4.03ch01	2033264
ST4.03ch01	2033274
ST4.03ch01	2033282
ST4.03ch01	2034300
ST4.03ch01	2034303
ST4.03ch01	2034315
ST4.03ch01	2034329
ST4.03ch01	2046379
ST4.03ch01	2046388
ST4.03ch01	2046779
ST4.03ch01	2046782
ST4.03ch01	2046783
ST4.03ch01	2046883
ST4.03ch01	2046895
ST4.03ch01	2046912
ST4.03ch01	2046919
ST4.03ch01	2046923
ST4.03ch01	2046931
ST4.03ch01	2046937
ST4.03ch01	2046940
ST4.03ch01	2046943
ST4.03ch01	2046946
ST4.03ch01	2046992
ST4.03ch01	2047013
ST4.03ch01	2048896
ST4.03ch01	2048919
ST4.03ch01	2048982
ST4.03ch01	2049023
ST4.03ch01	2049031
ST4.03ch01	2049042
ST4.03ch01	2049045
ST4.03ch01	2050477
ST4.03ch01	2050481
ST4.03ch01	2050482
ST4.03ch01	2050505
ST4.03ch01	2050506
ST4.03ch01	2050513
ST4.03ch01	2051690
ST4.03ch01	2051701
ST4.03ch01	2051713
ST4.03ch01	2051722
ST4.03ch01	2051726
ST4.03ch01	2051731
ST4.03ch01	2051923
ST4.03ch01	2051949
ST4.03ch01	2051953
ST4.03ch01	2051966
ST4.03ch01	2079394
ST4.03ch01	2079412
ST4.03ch01	2079427
ST4.03ch01	2079428
ST4.03ch01	2079429
ST4.03ch01	2086121
ST4.03ch01	2086142
ST4.03ch01	2086158
ST4.03ch01	2086169
ST4.03ch01	2086172
ST4.03ch01	2086193
ST4.03ch01	2086227
ST4.03ch01	2086264
ST4.03ch01	2086322
ST4.03ch01	2086323
ST4.03ch01	2093378
ST4.03ch01	2093393
ST4.03ch01	2093402
ST4.03ch01	2093428
ST4.03ch01	2093435
ST4.03ch01	2093436
ST4.03ch01	2093453
ST4.03ch01	2093459
ST4.03ch01	2093567
ST4.03ch01	2093579
ST4.03ch01	2093603
ST4.03ch01	2093618
ST4.03ch01	2254170
ST4.03ch01	2254176
ST4.03ch01	2254187
ST4.03ch01	2254199
ST4.03ch01	2254212
ST4.03ch01	2254231
ST4.03ch01	2254247
ST4.03ch01	2341100
ST4.03ch01	2341109
ST4.03ch01	2341142
ST4.03ch01	2341147
ST4.03ch01	2341150
ST4.03ch01	2341159
ST4.03ch01	2426543
ST4.03ch01	2426640
ST4.03ch01	2426710
ST4.03ch01	2426727
ST4.03ch01	2426730
ST4.03ch01	2450882
ST4.03ch01	2450892
ST4.03ch01	2450919
ST4.03ch01	2450994
ST4.03ch01	2451045
ST4.03ch01	2451055
ST4.03ch01	2451061
ST4.03ch01	2451079
ST4.03ch01	2455153
ST4.03ch01	2455220
ST4.03ch01	2455225
ST4.03ch01	2455236
ST4.03ch01	2455240
ST4.03ch01	2455249
ST4.03ch01	2457367
ST4.03ch01	2457406
ST4.03ch01	2457417
ST4.03ch01	2457421
ST4.03ch01	2457461
ST4.03ch01	2457462
ST4.03ch01	2457541
ST4.03ch01	2457544
ST4.03ch01	2457568
ST4.03ch01	2457572
ST4.03ch01	2457580
ST4.03ch01	2458168
ST4.03ch01	2458195
ST4.03ch01	2458208
ST4.03ch01	2462402
ST4.03ch01	2462465
ST4.03ch01	2462492
ST4.03ch01	2473989
ST4.03ch01	2473998
ST4.03ch01	2473999
ST4.03ch01	2474006
ST4.03ch01	2474019
ST4.03ch01	2474020
ST4.03ch01	2474026
ST4.03ch01	2474203
ST4.03ch01	2474218
ST4.03ch01	2474227
ST4.03ch01	2474230
ST4.03ch01	2474234
ST4.03ch01	2474256
ST4.03ch01	2474260
ST4.03ch01	2474272
ST4.03ch01	2474276
ST4.03ch01	2474277
ST4.03ch01	2474285
ST4.03ch01	2482456
ST4.03ch01	2489180
ST4.03ch01	2489190
ST4.03ch01	2489212
ST4.03ch01	2489234
ST4.03ch01	2489235
ST4.03ch01	2489262
ST4.03ch01	2489267
ST4.03ch01	2489330
ST4.03ch01	2489331
ST4.03ch01	2489332
ST4.03ch01	2489367
ST4.03ch01	2489378
ST4.03ch01	2491633
ST4.03ch01	2491646
ST4.03ch01	2491657
ST4.03ch01	2491680
ST4.03ch01	2491681
ST4.03ch01	2491683
ST4.03ch01	2516257
ST4.03ch01	2516296
ST4.03ch01	2516306
ST4.03ch01	2516334
ST4.03ch01	2516358
ST4.03ch01	2516396
ST4.03ch01	2516410
ST4.03ch01	2516421
ST4.03ch01	2516422
ST4.03ch01	2516425
ST4.03ch01	2528375
ST4.03ch01	2528424
ST4.03ch01	2528425
ST4.03ch01	2528428
ST4.03ch01	2528448
ST4.03ch01	2528473
ST4.03ch01	2533655
ST4.03ch01	2538353
ST4.03ch01	2538358
ST4.03ch01	2538375
ST4.03ch01	2538401
ST4.03ch01	2538413
ST4.03ch01	2538436
ST4.03ch01	2538438
ST4.03ch01	2538445
ST4.03ch01	2538459
ST4.03ch01	2538473
ST4.03ch01	2538499
ST4.03ch01	2538579
ST4.03ch01	2538597
ST4.03ch01	2538600
ST4.03ch01	2538606
ST4.03ch01	2538607
ST4.03ch01	2538622
ST4.03ch01	2538645
ST4.03ch01	2541560
ST4.03ch01	2541570
ST4.03ch01	2541579
ST4.03ch01	2541587
ST4.03ch01	2541591
ST4.03ch01	2541596
ST4.03ch01	2541643
ST4.03ch01	2543333
ST4.03ch01	2546274
ST4.03ch01	2546282
ST4.03ch01	2546288
ST4.03ch01	2546298
ST4.03ch01	2555915
ST4.03ch01	2555929
ST4.03ch01	2555934
ST4.03ch01	2555942
ST4.03ch01	2555948
ST4.03ch01	2555976
ST4.03ch01	2556006
ST4.03ch01	2591314
ST4.03ch01	2591318
ST4.03ch01	2591335
ST4.03ch01	2591347
ST4.03ch01	2591354
ST4.03ch01	2591380
ST4.03ch01	2591397
ST4.03ch01	2591409
ST4.03ch01	2617387
ST4.03ch01	2617402
ST4.03ch01	2617413
ST4.03ch01	2617431
ST4.03ch01	2617437
ST4.03ch01	2617455
ST4.03ch01	2617471
ST4.03ch01	2617482
ST4.03ch01	2617488
ST4.03ch01	2617498
ST4.03ch01	2617507
ST4.03ch01	2617520
ST4.03ch01	2617526
ST4.03ch01	2617529
ST4.03ch01	2617537
ST4.03ch01	2617543
ST4.03ch01	2617557
ST4.03ch01	2638130
ST4.03ch01	2638740
ST4.03ch01	2638766
ST4.03ch01	2638769
ST4.03ch01	2638786
ST4.03ch01	2638791
ST4.03ch01	2638812
ST4.03ch01	2638913
ST4.03ch01	2641607
ST4.03ch01	2641633
ST4.03ch01	2641657
ST4.03ch01	2641661
ST4.03ch01	2641670
ST4.03ch01	2641671
ST4.03ch01	2641706
ST4.03ch01	2686100
ST4.03ch01	2686137
ST4.03ch01	2686188
ST4.03ch01	2686189
ST4.03ch01	2686210
ST4.03ch01	2686211
ST4.03ch01	2686212
ST4.03ch01	2686233
ST4.03ch01	2686288
ST4.03ch01	2686304
ST4.03ch01	2686320
ST4.03ch01	2686325
ST4.03ch01	2686341
ST4.03ch01	2686359
ST4.03ch01	2686363
ST4.03ch01	2686365
ST4.03ch01	2686494
ST4.03ch01	2686500
ST4.03ch01	2686512
ST4.03ch01	2686514
ST4.03ch01	2686529
ST4.03ch01	2686530
ST4.03ch01	2686553
ST4.03ch01	2686558
ST4.03ch01	2686568
ST4.03ch01	2686570
ST4.03ch01	2686842
ST4.03ch01	2686850
ST4.03ch01	2711499
ST4.03ch01	2711516
ST4.03ch01	2711527
ST4.03ch01	2711537
ST4.03ch01	2711551
ST4.03ch01	2711565
ST4.03ch01	2711580
ST4.03ch01	2711581
ST4.03ch01	2711648
ST4.03ch01	2711649
ST4.03ch01	2711655
ST4.03ch01	2711656
ST4.03ch01	2711671
ST4.03ch01	2711678
ST4.03ch01	2711685
ST4.03ch01	2711689
ST4.03ch01	2711723
ST4.03ch01	2726167
ST4.03ch01	2726168
ST4.03ch01	2726172
ST4.03ch01	2726205
ST4.03ch01	2726227
ST4.03ch01	2726230
ST4.03ch01	2726237
ST4.03ch01	2726248
ST4.03ch01	2726260
ST4.03ch01	2726281
ST4.03ch01	2726283
ST4.03ch01	2726286
ST4.03ch01	2726304
ST4.03ch01	2727767
ST4.03ch01	2727774
ST4.03ch01	2727779
ST4.03ch01	2727789
ST4.03ch01	2727816
ST4.03ch01	2727992
ST4.03ch01	2728031
ST4.03ch01	2728041
ST4.03ch01	2728044
ST4.03ch01	2728049
ST4.03ch01	2728058
ST4.03ch01	2728068
ST4.03ch01	2731472
ST4.03ch01	2731500
ST4.03ch01	2731510
ST4.03ch01	2731521
ST4.03ch01	2731537
ST4.03ch01	2731563
ST4.03ch01	2731576
ST4.03ch01	2731582
ST4.03ch01	2731588
ST4.03ch01	2732115
ST4.03ch01	2732116
ST4.03ch01	2732190
ST4.03ch01	2732200
ST4.03ch01	2732223
ST4.03ch01	2732225
ST4.03ch01	2732270
ST4.03ch01	2732438
ST4.03ch01	2753470
ST4.03ch01	2753472
ST4.03ch01	2753473
ST4.03ch01	2753615
ST4.03ch01	2753619
ST4.03ch01	2753639
ST4.03ch01	2754327
ST4.03ch01	2754335
ST4.03ch01	2754408
ST4.03ch01	2754447
ST4.03ch01	2754483
ST4.03ch01	2754497
ST4.03ch01	2754512
ST4.03ch01	2761771
ST4.03ch01	2761782
ST4.03ch01	2761791
ST4.03ch01	2761808
ST4.03ch01	2761872
ST4.03ch01	2777947
ST4.03ch01	2777953
ST4.03ch01	2777964
ST4.03ch01	2777983
ST4.03ch01	2777998
ST4.03ch01	2779528
ST4.03ch01	2800509
ST4.03ch01	2800515
ST4.03ch01	2800516
ST4.03ch01	2800545
ST4.03ch01	2800574
ST4.03ch01	2800585
ST4.03ch01	2800593
ST4.03ch01	2802719
ST4.03ch01	2802730
ST4.03ch01	2802738
ST4.03ch01	2802754
ST4.03ch01	2802756
ST4.03ch01	2802758
ST4.03ch01	2802777
ST4.03ch01	2802797
ST4.03ch01	2802800
ST4.03ch01	2805938
ST4.03ch01	2807119
ST4.03ch01	2807120
ST4.03ch01	2807122
ST4.03ch01	2807158
ST4.03ch01	2807190
ST4.03ch01	2822561
ST4.03ch01	2822564
ST4.03ch01	2822579
ST4.03ch01	2822603
ST4.03ch01	2827166
ST4.03ch01	2827204
ST4.03ch01	2827206
ST4.03ch01	2827223
ST4.03ch01	2828433
ST4.03ch01	2828435
ST4.03ch01	2828481
ST4.03ch01	2828533
ST4.03ch01	2828538
ST4.03ch01	2828556
ST4.03ch01	2828586
ST4.03ch01	2828587
ST4.03ch01	2831368
ST4.03ch01	2831387
ST4.03ch01	2831412
ST4.03ch01	2831427
ST4.03ch01	2831433
ST4.03ch01	2835119
ST4.03ch01	2835130
ST4.03ch01	2835137
ST4.03ch01	2835146
ST4.03ch01	2835197
ST4.03ch01	2848071
ST4.03ch01	2848080
ST4.03ch01	2848086
ST4.03ch01	2848087
ST4.03ch01	2848095
ST4.03ch01	2848101
ST4.03ch01	2848113
ST4.03ch01	2848128
ST4.03ch01	2857646
ST4.03ch01	2857649
ST4.03ch01	2857650
ST4.03ch01	2857655
ST4.03ch01	2860304
ST4.03ch01	2860325
ST4.03ch01	2860331
ST4.03ch01	2860376
ST4.03ch01	2860391
ST4.03ch01	2860400
ST4.03ch01	2862929
ST4.03ch01	2862959
ST4.03ch01	2951351
ST4.03ch01	2951426
ST4.03ch01	2958492
ST4.03ch01	2958499
ST4.03ch01	2958523
ST4.03ch01	2958535
ST4.03ch01	2958542
ST4.03ch01	2958546
ST4.03ch01	2958547
ST4.03ch01	2958549
ST4.03ch01	2958564
ST4.03ch01	2958577
ST4.03ch01	2958595
ST4.03ch01	3061494
ST4.03ch01	3061515
ST4.03ch01	3062393
ST4.03ch01	3062423
ST4.03ch01	3062437
ST4.03ch01	3072799
ST4.03ch01	3072802
ST4.03ch01	3072812
ST4.03ch01	3072815
ST4.03ch01	3072840
ST4.03ch01	3072849
ST4.03ch01	3072865
ST4.03ch01	3072888
ST4.03ch01	3072911
ST4.03ch01	3072933
ST4.03ch01	3072938
ST4.03ch01	3073118
ST4.03ch01	3073126
ST4.03ch01	3073153
ST4.03ch01	3073171
ST4.03ch01	3073176
ST4.03ch01	3073228
ST4.03ch01	3073752
ST4.03ch01	3073758
ST4.03ch01	3073770
ST4.03ch01	3076536
ST4.03ch01	3076571
ST4.03ch01	3076573
ST4.03ch01	3076578
ST4.03ch01	3101116
ST4.03ch01	3101125
ST4.03ch01	3101207
ST4.03ch01	3106141
ST4.03ch01	3106149
ST4.03ch01	3106182
ST4.03ch01	3122866
ST4.03ch01	3122917
ST4.03ch01	3122923
ST4.03ch01	3124264
ST4.03ch01	3124282
ST4.03ch01	3124287
ST4.03ch01	3124325
ST4.03ch01	3124343
ST4.03ch01	3124380
ST4.03ch01	3127070
ST4.03ch01	3127163
ST4.03ch01	3127168
ST4.03ch01	3127181
ST4.03ch01	3127202
ST4.03ch01	3127207
ST4.03ch01	3127222
ST4.03ch01	3127250
ST4.03ch01	3127286
ST4.03ch01	3127879
ST4.03ch01	3127911
ST4.03ch01	3128120
ST4.03ch01	3128126
ST4.03ch01	3128164
ST4.03ch01	3128200
ST4.03ch01	3128255
ST4.03ch01	3154299
ST4.03ch01	3154300
ST4.03ch01	3154309
ST4.03ch01	3154325
ST4.03ch01	3154327
ST4.03ch01	3154329
ST4.03ch01	3154358
ST4.03ch01	3154370
ST4.03ch01	3154379
ST4.03ch01	3154406
ST4.03ch01	3154418
ST4.03ch01	3154435
ST4.03ch01	3159883
ST4.03ch01	3159884
ST4.03ch01	3159893
ST4.03ch01	3159896
ST4.03ch01	3159902
ST4.03ch01	3159911
ST4.03ch01	3159917
ST4.03ch01	3159920
ST4.03ch01	3159965
ST4.03ch01	3159971
ST4.03ch01	3191529
ST4.03ch01	3191568
ST4.03ch01	3191577
ST4.03ch01	3191584
ST4.03ch01	3191592
ST4.03ch01	3191597
ST4.03ch01	3191598
ST4.03ch01	3191606
ST4.03ch01	3195879
ST4.03ch01	3195882
ST4.03ch01	3195911
ST4.03ch01	3195918
ST4.03ch01	3195987
ST4.03ch01	3196004
ST4.03ch01	3243996
ST4.03ch01	3244002
ST4.03ch01	3244006
ST4.03ch01	3244008
ST4.03ch01	3244030
ST4.03ch01	3244035
ST4.03ch01	3296205
ST4.03ch01	3296208
ST4.03ch01	3350619
ST4.03ch01	3350621
ST4.03ch01	3350649
ST4.03ch01	3350653
ST4.03ch01	3350656
ST4.03ch01	3350684
ST4.03ch01	3350695
ST4.03ch01	3350717
ST4.03ch01	3350731
ST4.03ch01	3428295
ST4.03ch01	3428300
ST4.03ch01	3428336
ST4.03ch01	3428339
ST4.03ch01	3428360
ST4.03ch01	3428434
ST4.03ch01	3428458
ST4.03ch01	3428462
ST4.03ch01	3428476
ST4.03ch01	3430508
ST4.03ch01	3430525
ST4.03ch01	3430530
ST4.03ch01	3430533
ST4.03ch01	3430555
ST4.03ch01	3430561
ST4.03ch01	3430569
ST4.03ch01	3430579
ST4.03ch01	3430582
ST4.03ch01	3430659
ST4.03ch01	3430660
ST4.03ch01	3430719
ST4.03ch01	3430723
ST4.03ch01	3430729
ST4.03ch01	3431125
ST4.03ch01	3431143
ST4.03ch01	3431193
ST4.03ch01	3431194
ST4.03ch01	3431262
ST4.03ch01	3431266
ST4.03ch01	3431308
ST4.03ch01	3431311
ST4.03ch01	3431333
ST4.03ch01	3434022
ST4.03ch01	3434052
ST4.03ch01	3434072
ST4.03ch01	3437306
ST4.03ch01	3437350
ST4.03ch01	3437376
ST4.03ch01	3437380
ST4.03ch01	3437383
ST4.03ch01	3437486
ST4.03ch01	3482178
ST4.03ch01	3482191
ST4.03ch01	3482209
ST4.03ch01	3482210
ST4.03ch01	3482228
ST4.03ch01	3482241
ST4.03ch01	3482242
ST4.03ch01	3482243
ST4.03ch01	3482265
ST4.03ch01	3482273
ST4.03ch01	3482304
ST4.03ch01	3482306
ST4.03ch01	3482314
ST4.03ch01	3482331
ST4.03ch01	3482345
ST4.03ch01	3482380
ST4.03ch01	3482395
ST4.03ch01	3482400
ST4.03ch01	3482698
ST4.03ch01	3482702
ST4.03ch01	3482710
ST4.03ch01	3482719
ST4.03ch01	3482759
ST4.03ch01	3482763
ST4.03ch01	3482972
ST4.03ch01	3482977
ST4.03ch01	3483017
ST4.03ch01	3483026
ST4.03ch01	3483044
ST4.03ch01	3483048
ST4.03ch01	3483069
ST4.03ch01	3483070
ST4.03ch01	3484961
ST4.03ch01	3484979
ST4.03ch01	3484981
ST4.03ch01	3484982
ST4.03ch01	3484995
ST4.03ch01	3485002
ST4.03ch01	3485022
ST4.03ch01	3485030
ST4.03ch01	3490406
ST4.03ch01	3490416
ST4.03ch01	3490418
ST4.03ch01	3490444
ST4.03ch01	3490450
ST4.03ch01	3490453
ST4.03ch01	3490459
ST4.03ch01	3490510
ST4.03ch01	3490537
ST4.03ch01	3491363
ST4.03ch01	3491364
ST4.03ch01	3491382
ST4.03ch01	3491391
ST4.03ch01	3542986
ST4.03ch01	3543013
ST4.03ch01	3543038
ST4.03ch01	3543040
ST4.03ch01	3543052
ST4.03ch01	3543062
ST4.03ch01	3543068
ST4.03ch01	3543071
ST4.03ch01	3543072
ST4.03ch01	3543076
ST4.03ch01	3543077
ST4.03ch01	3543095
ST4.03ch01	3543108
ST4.03ch01	3543114
ST4.03ch01	3543115
ST4.03ch01	3543116
ST4.03ch01	3543124
ST4.03ch01	3543125
ST4.03ch01	3543129
ST4.03ch01	3553426
ST4.03ch01	3554263
ST4.03ch01	3554278
ST4.03ch01	3554290
ST4.03ch01	3554299
ST4.03ch01	3554300
ST4.03ch01	3554301
ST4.03ch01	3554347
ST4.03ch01	3554353
ST4.03ch01	3557390
ST4.03ch01	3557423
ST4.03ch01	3557474
ST4.03ch01	3557495
ST4.03ch01	3557501
ST4.03ch01	3563973
ST4.03ch01	3563980
ST4.03ch01	3563999
ST4.03ch01	3564002
ST4.03ch01	3564003
ST4.03ch01	3564030
ST4.03ch01	3564037
ST4.03ch01	3564044
ST4.03ch01	3564083
ST4.03ch01	3564091
ST4.03ch01	3564855
ST4.03ch01	3564882
ST4.03ch01	3564892
ST4.03ch01	3564894
ST4.03ch01	3564896
ST4.03ch01	3567020
ST4.03ch01	3567023
ST4.03ch01	3567047
ST4.03ch01	3567106
ST4.03ch01	3567134
ST4.03ch01	3567144
ST4.03ch01	3567209
ST4.03ch01	3567211
ST4.03ch01	3567212
ST4.03ch01	3567239
ST4.03ch01	3567278
ST4.03ch01	3571981
ST4.03ch01	3571990
ST4.03ch01	3572011
ST4.03ch01	3572045
ST4.03ch01	3572071
ST4.03ch01	3572072
ST4.03ch01	3572074
ST4.03ch01	3572075
ST4.03ch01	3572079
ST4.03ch01	3572085
ST4.03ch01	3572109
ST4.03ch01	3572114
ST4.03ch01	3572120
ST4.03ch01	3572154
ST4.03ch01	3572165
ST4.03ch01	3572168
ST4.03ch01	3572186
ST4.03ch01	3572195
ST4.03ch01	3589306
ST4.03ch01	3589329
ST4.03ch01	3589354
ST4.03ch01	3589363
ST4.03ch01	3589367
ST4.03ch01	3589391
ST4.03ch01	3589395
ST4.03ch01	3591069
ST4.03ch01	3591073
ST4.03ch01	3591074
ST4.03ch01	3591075
ST4.03ch01	3591118
ST4.03ch01	3591131
ST4.03ch01	3591148
ST4.03ch01	3600164
ST4.03ch01	3600176
ST4.03ch01	3600195
ST4.03ch01	3600200
ST4.03ch01	3600209
ST4.03ch01	3600210
ST4.03ch01	3600245
ST4.03ch01	3600265
ST4.03ch01	3600274
ST4.03ch01	3600283
ST4.03ch01	3616475
ST4.03ch01	3632011
ST4.03ch01	3632033
ST4.03ch01	3632056
ST4.03ch01	3632062
ST4.03ch01	3632109
ST4.03ch01	3632110
ST4.03ch01	3632111
ST4.03ch01	3647183
ST4.03ch01	3647184
ST4.03ch01	3647190
ST4.03ch01	3647191
ST4.03ch01	3650702
ST4.03ch01	3650762
ST4.03ch01	3650785
ST4.03ch01	3650795
ST4.03ch01	3650811
ST4.03ch01	3650849
ST4.03ch01	3650863
ST4.03ch01	3650868
ST4.03ch01	3650869
ST4.03ch01	3650872
ST4.03ch01	3650873
ST4.03ch01	3650892
ST4.03ch01	3650906
ST4.03ch01	3650912
ST4.03ch01	3650913
ST4.03ch01	3650923
ST4.03ch01	3650924
ST4.03ch01	3650931
ST4.03ch01	3650942
ST4.03ch01	3658435
ST4.03ch01	3658449
ST4.03ch01	3658465
ST4.03ch01	3658483
ST4.03ch01	3658502
ST4.03ch01	3658631
ST4.03ch01	3658632
ST4.03ch01	3658634
ST4.03ch01	3658672
ST4.03ch01	3658694
ST4.03ch01	3658735
ST4.03ch01	3658774
ST4.03ch01	3658789
ST4.03ch01	3658791
ST4.03ch01	3658796
ST4.03ch01	3658797
ST4.03ch01	3664728
ST4.03ch01	3664760
ST4.03ch01	3664772
ST4.03ch01	3664774
ST4.03ch01	3664775
ST4.03ch01	3664793
ST4.03ch01	3664826
ST4.03ch01	3664832
ST4.03ch01	3664846
ST4.03ch01	3664851
ST4.03ch01	3664852
ST4.03ch01	3664860
ST4.03ch01	3664861
ST4.03ch01	3664874
ST4.03ch01	3666159
ST4.03ch01	3666180
ST4.03ch01	3676361
ST4.03ch01	3676415
ST4.03ch01	3676425
ST4.03ch01	3676442
ST4.03ch01	3677685
ST4.03ch01	3677716
ST4.03ch01	3677717
ST4.03ch01	3677724
ST4.03ch01	3677742
ST4.03ch01	3683799
ST4.03ch01	3683800
ST4.03ch01	3686092
ST4.03ch01	3686102
ST4.03ch01	3686115
ST4.03ch01	3686126
ST4.03ch01	3686128
ST4.03ch01	3686135
ST4.03ch01	3686172
ST4.03ch01	3686198
ST4.03ch01	3686972
ST4.03ch01	3687004
ST4.03ch01	3687028
ST4.03ch01	3687048
ST4.03ch01	3687049
ST4.03ch01	3687085
ST4.03ch01	3687088
ST4.03ch01	3687094
ST4.03ch01	3687101
ST4.03ch01	3687178
ST4.03ch01	3687193
ST4.03ch01	3687196
ST4.03ch01	3687229
ST4.03ch01	3687237
ST4.03ch01	3693752
ST4.03ch01	3693778
ST4.03ch01	3693788
ST4.03ch01	3693808
ST4.03ch01	3697417
ST4.03ch01	3697432
ST4.03ch01	3697445
ST4.03ch01	3697454
ST4.03ch01	3697465
ST4.03ch01	3697517
ST4.03ch01	3697526
ST4.03ch01	3715058
ST4.03ch01	3715084
ST4.03ch01	3715108
ST4.03ch01	3715114
ST4.03ch01	3715129
ST4.03ch01	3715238
ST4.03ch01	3715260
ST4.03ch01	3715270
ST4.03ch01	3715276
ST4.03ch01	3715277
ST4.03ch01	3715283
ST4.03ch01	3715324
ST4.03ch01	3715343
ST4.03ch01	3715379
ST4.03ch01	3715380
ST4.03ch01	3715381
ST4.03ch01	3715384
ST4.03ch01	3715396
ST4.03ch01	3715427
ST4.03ch01	3715442
ST4.03ch01	3715443
ST4.03ch01	3715458
ST4.03ch01	3715460
ST4.03ch01	3715461
ST4.03ch01	3718448
ST4.03ch01	3718469
ST4.03ch01	3718482
ST4.03ch01	3718522
ST4.03ch01	3718546
ST4.03ch01	3719248
ST4.03ch01	3719271
ST4.03ch01	3719283
ST4.03ch01	3719311
ST4.03ch01	3719335
ST4.03ch01	3719338
ST4.03ch01	3721565
ST4.03ch01	3721595
ST4.03ch01	3721610
ST4.03ch01	3721619
ST4.03ch01	3721651
ST4.03ch01	3721659
ST4.03ch01	3724566
ST4.03ch01	3724571
ST4.03ch01	3724586
ST4.03ch01	3724616
ST4.03ch01	3724629
ST4.03ch01	3724641
ST4.03ch01	3724644
ST4.03ch01	3724656
ST4.03ch01	3724706
ST4.03ch01	3724718
ST4.03ch01	3724720
ST4.03ch01	3724721
ST4.03ch01	3724729
ST4.03ch01	3724757
ST4.03ch01	3724773
ST4.03ch01	3724781
ST4.03ch01	3727189
ST4.03ch01	3727267
ST4.03ch01	3762684
ST4.03ch01	3762696
ST4.03ch01	3762721
ST4.03ch01	3762849
ST4.03ch01	3762885
ST4.03ch01	3762894
ST4.03ch01	3762900
ST4.03ch01	3762918
ST4.03ch01	3762957
ST4.03ch01	3762984
ST4.03ch01	3762985
ST4.03ch01	3762993
ST4.03ch01	3763012
ST4.03ch01	3765123
ST4.03ch01	3765125
ST4.03ch01	3765130
ST4.03ch01	3765145
ST4.03ch01	3765153
ST4.03ch01	3765167
ST4.03ch01	3765170
ST4.03ch01	3765188
ST4.03ch01	3765205
ST4.03ch01	3765210
ST4.03ch01	3765213
ST4.03ch01	3765218
ST4.03ch01	3770704
ST4.03ch01	3770759
ST4.03ch01	3770794
ST4.03ch01	3770837
ST4.03ch01	3770850
ST4.03ch01	3770861
ST4.03ch01	3775651
ST4.03ch01	3775727
ST4.03ch01	3775760
ST4.03ch01	3775790
ST4.03ch01	3775910
ST4.03ch01	3775938
ST4.03ch01	3775942
ST4.03ch01	3777041
ST4.03ch01	3777042
ST4.03ch01	3777048
ST4.03ch01	3777065
ST4.03ch01	3777074
ST4.03ch01	3777127
ST4.03ch01	3777156
ST4.03ch01	3777228
ST4.03ch01	3777255
ST4.03ch01	3777256
ST4.03ch01	3811819
ST4.03ch01	3811822
ST4.03ch01	3811825
ST4.03ch01	3811830
ST4.03ch01	3811851
ST4.03ch01	3811869
ST4.03ch01	3811879
ST4.03ch01	3811891
ST4.03ch01	3811892
ST4.03ch01	3811901
ST4.03ch01	3811903
ST4.03ch01	3819124
ST4.03ch01	3819606
ST4.03ch01	3819614
ST4.03ch01	3819615
ST4.03ch01	3819653
ST4.03ch01	3819661
ST4.03ch01	3819698
ST4.03ch01	3836861
ST4.03ch01	3850676
ST4.03ch01	3850679
ST4.03ch01	3850680
ST4.03ch01	3850730
ST4.03ch01	3850742
ST4.03ch01	3855805
ST4.03ch01	3855825
ST4.03ch01	3855859
ST4.03ch01	3855865
ST4.03ch01	3855878
ST4.03ch01	3855938
ST4.03ch01	3855980
ST4.03ch01	3855988
ST4.03ch01	3855998
ST4.03ch01	3856010
ST4.03ch01	3860928
ST4.03ch01	3860932
ST4.03ch01	3860941
ST4.03ch01	3860946
ST4.03ch01	3860973
ST4.03ch01	3860987
ST4.03ch01	3860990
ST4.03ch01	3860991
ST4.03ch01	3861041
ST4.03ch01	3861049
ST4.03ch01	3861067
ST4.03ch01	3861069
ST4.03ch01	3861071
ST4.03ch01	3861074
ST4.03ch01	3861084
ST4.03ch01	3861095
ST4.03ch01	3861116
ST4.03ch01	3861120
ST4.03ch01	3861122
ST4.03ch01	3861125
ST4.03ch01	3871482
ST4.03ch01	3871492
ST4.03ch01	3871507
ST4.03ch01	3871513
ST4.03ch01	3871518
ST4.03ch01	3871591
ST4.03ch01	3871596
ST4.03ch01	3871597
ST4.03ch01	3871598
ST4.03ch01	3871620
ST4.03ch01	3871625
ST4.03ch01	3871630
ST4.03ch01	3872290
ST4.03ch01	3872291
ST4.03ch01	3872300
ST4.03ch01	3872301
ST4.03ch01	3872320
ST4.03ch01	3872336
ST4.03ch01	3872339
ST4.03ch01	3872343
ST4.03ch01	3872353
ST4.03ch01	3872354
ST4.03ch01	3872356
ST4.03ch01	3872363
ST4.03ch01	3872377
ST4.03ch01	3874080
ST4.03ch01	3874081
ST4.03ch01	3874097
ST4.03ch01	3874099
ST4.03ch01	3874100
ST4.03ch01	3874106
ST4.03ch01	3874123
ST4.03ch01	3874178
ST4.03ch01	3874182
ST4.03ch01	3874199
ST4.03ch01	3874206
ST4.03ch01	3874233
ST4.03ch01	3874235
ST4.03ch01	3874237
ST4.03ch01	3874242
ST4.03ch01	3874248
ST4.03ch01	3874258
ST4.03ch01	3874260
ST4.03ch01	3909715
ST4.03ch01	3912003
ST4.03ch01	3912031
ST4.03ch01	3912042
ST4.03ch01	3912045
ST4.03ch01	3912052
ST4.03ch01	3912061
ST4.03ch01	3912062
ST4.03ch01	3912069
ST4.03ch01	3922076
ST4.03ch01	3922086
ST4.03ch01	3922088
ST4.03ch01	3922093
ST4.03ch01	3934367
ST4.03ch01	3934373
ST4.03ch01	3934418
ST4.03ch01	3935622
ST4.03ch01	3957160
ST4.03ch01	3957165
ST4.03ch01	3957174
ST4.03ch01	3957182
ST4.03ch01	3957190
ST4.03ch01	3957218
ST4.03ch01	3969021
ST4.03ch01	3969030
ST4.03ch01	3969046
ST4.03ch01	3971025
ST4.03ch01	3971028
ST4.03ch01	3971085
ST4.03ch01	3981688
ST4.03ch01	3981713
ST4.03ch01	3981729
ST4.03ch01	3981742
ST4.03ch01	3981743
ST4.03ch01	3981784
ST4.03ch01	3990467
ST4.03ch01	3990480
ST4.03ch01	3990481
ST4.03ch01	3990516
ST4.03ch01	3990540
ST4.03ch01	4014186
ST4.03ch01	4018759
ST4.03ch01	4018815
ST4.03ch01	4018823
ST4.03ch01	4018830
ST4.03ch01	4018833
ST4.03ch01	4018857
ST4.03ch01	4018867
ST4.03ch01	4018871
ST4.03ch01	4018889
ST4.03ch01	4019818
ST4.03ch01	4019851
ST4.03ch01	4019857
ST4.03ch01	4029515
ST4.03ch01	4029527
ST4.03ch01	4029530
ST4.03ch01	4029537
ST4.03ch01	4029542
ST4.03ch01	4029550
ST4.03ch01	4029556
ST4.03ch01	4029581
ST4.03ch01	4029596
ST4.03ch01	4039603
ST4.03ch01	4039620
ST4.03ch01	4039629
ST4.03ch01	4039635
ST4.03ch01	4046593
ST4.03ch01	4062717
ST4.03ch01	4073487
ST4.03ch01	4073489
ST4.03ch01	4073635
ST4.03ch01	4073641
ST4.03ch01	4073709
ST4.03ch01	4073716
ST4.03ch01	4073717
ST4.03ch01	4073723
ST4.03ch01	4073729
ST4.03ch01	4073750
ST4.03ch01	4073759
ST4.03ch01	4073767
ST4.03ch01	4073783
ST4.03ch01	4073788
ST4.03ch01	4073791
ST4.03ch01	4073805
ST4.03ch01	4073818
ST4.03ch01	4073846
ST4.03ch01	4073872
ST4.03ch01	4073873
ST4.03ch01	4073901
ST4.03ch01	4073907
ST4.03ch01	4073909
ST4.03ch01	4073918
ST4.03ch01	4073920
ST4.03ch01	4073928
ST4.03ch01	4074263
ST4.03ch01	4074290
ST4.03ch01	4074303
ST4.03ch01	4074314
ST4.03ch01	4074328
ST4.03ch01	4074348
ST4.03ch01	4074355
ST4.03ch01	4074358
ST4.03ch01	4074371
ST4.03ch01	4074377
ST4.03ch01	4074385
ST4.03ch01	4074386
ST4.03ch01	4074393
ST4.03ch01	4074405
ST4.03ch01	4079250
ST4.03ch01	4079540
ST4.03ch01	4079572
ST4.03ch01	4079576
ST4.03ch01	4079726
ST4.03ch01	4079732
ST4.03ch01	4079775
ST4.03ch01	4079786
ST4.03ch01	4097423
ST4.03ch01	4097431
ST4.03ch01	4097448
ST4.03ch01	4097454
ST4.03ch01	4097455
ST4.03ch01	4097460
ST4.03ch01	4097463
ST4.03ch01	4097465
ST4.03ch01	4097478
ST4.03ch01	4097495
ST4.03ch01	4097500
ST4.03ch01	4097505
ST4.03ch01	4097513
ST4.03ch01	4097514
ST4.03ch01	4097522
ST4.03ch01	4099529
ST4.03ch01	4099530
ST4.03ch01	4099531
ST4.03ch01	4099537
ST4.03ch01	4099562
ST4.03ch01	4099563
ST4.03ch01	4099568
ST4.03ch01	4099593
ST4.03ch01	4099596
ST4.03ch01	4099599
ST4.03ch01	4099600
ST4.03ch01	4099602
ST4.03ch01	4099603
ST4.03ch01	4099605
ST4.03ch01	4099606
ST4.03ch01	4099608
ST4.03ch01	4099612
ST4.03ch01	4099613
ST4.03ch01	4099614
ST4.03ch01	4099615
ST4.03ch01	4099634
ST4.03ch01	4099641
ST4.03ch01	4099643
ST4.03ch01	4099647
ST4.03ch01	4167377
ST4.03ch01	4167378
ST4.03ch01	4167382
ST4.03ch01	4167383
ST4.03ch01	4167388
ST4.03ch01	4167389
ST4.03ch01	4167392
ST4.03ch01	4167396
ST4.03ch01	4167401
ST4.03ch01	4167403
ST4.03ch01	4167406
ST4.03ch01	4167409
ST4.03ch01	4167411
ST4.03ch01	4167413
ST4.03ch01	4167427
ST4.03ch01	4167461
ST4.03ch01	4167481
ST4.03ch01	4167496
ST4.03ch01	4258442
ST4.03ch01	4258451
ST4.03ch01	4258490
ST4.03ch01	4263580
ST4.03ch01	4263617
ST4.03ch01	4263667
ST4.03ch01	4263673
ST4.03ch01	4263675
ST4.03ch01	4263681
ST4.03ch01	4263689
ST4.03ch01	4263690
ST4.03ch01	4263748
ST4.03ch01	4263772
ST4.03ch01	4300004
ST4.03ch01	4300007
ST4.03ch01	4300008
ST4.03ch01	4300013
ST4.03ch01	4300018
ST4.03ch01	4300032
ST4.03ch01	4300037
ST4.03ch01	4309241
ST4.03ch01	4309242
ST4.03ch01	4339110
ST4.03ch01	4339113
ST4.03ch01	4339118
ST4.03ch01	4339146
ST4.03ch01	4339152
ST4.03ch01	4339158
ST4.03ch01	4339160
ST4.03ch01	4339161
ST4.03ch01	4339171
ST4.03ch01	4339183
ST4.03ch01	4339233
ST4.03ch01	4339277
ST4.03ch01	4339291
ST4.03ch01	4339293
ST4.03ch01	4339303
ST4.03ch01	4382433
ST4.03ch01	4382442
ST4.03ch01	4382450
ST4.03ch01	4469587
ST4.03ch01	4469604
ST4.03ch01	4469614
ST4.03ch01	4469649
ST4.03ch01	4469665
ST4.03ch01	4473566
ST4.03ch01	4473568
ST4.03ch01	4473572
ST4.03ch01	4473583
ST4.03ch01	4473590
ST4.03ch01	4519279
ST4.03ch01	4519283
ST4.03ch01	4519290
ST4.03ch01	4519309
ST4.03ch01	4519324
ST4.03ch01	4527013
ST4.03ch01	4527018
ST4.03ch01	4527022
ST4.03ch01	4527031
ST4.03ch01	4527043
ST4.03ch01	4527058
ST4.03ch01	4527066
ST4.03ch01	4527073
ST4.03ch01	4531064
ST4.03ch01	4531082
ST4.03ch01	4531100
ST4.03ch01	4531149
ST4.03ch01	4531152
ST4.03ch01	4580450
ST4.03ch01	4580461
ST4.03ch01	4580483
ST4.03ch01	4580485
ST4.03ch01	4580487
ST4.03ch01	4580491
ST4.03ch01	4580495
ST4.03ch01	4580503
ST4.03ch01	4580505
ST4.03ch01	4580516
ST4.03ch01	4580522
ST4.03ch01	4580525
ST4.03ch01	4580527
ST4.03ch01	4580821
ST4.03ch01	4580824
ST4.03ch01	4580842
ST4.03ch01	4580868
ST4.03ch01	4602519
ST4.03ch01	4602559
ST4.03ch01	4602560
ST4.03ch01	4602563
ST4.03ch01	4602581
ST4.03ch01	4608193
ST4.03ch01	4608235
ST4.03ch01	4608282
ST4.03ch01	4608299
ST4.03ch01	4625515
ST4.03ch01	4625520
ST4.03ch01	4625530
ST4.03ch01	4625531
ST4.03ch01	4625536
ST4.03ch01	4625578
ST4.03ch01	4625607
ST4.03ch01	4625611
ST4.03ch01	4625622
ST4.03ch01	4625629
ST4.03ch01	4643011
ST4.03ch01	4643015
ST4.03ch01	4643021
ST4.03ch01	4643069
ST4.03ch01	4643084
ST4.03ch01	4643138
ST4.03ch01	4689431
ST4.03ch01	4689433
ST4.03ch01	4902524
ST4.03ch01	4902528
ST4.03ch01	4902529
ST4.03ch01	4902532
ST4.03ch01	4902535
ST4.03ch01	4902553
ST4.03ch01	4902558
ST4.03ch01	4902571
ST4.03ch01	4902606
ST4.03ch01	4902617
ST4.03ch01	4902620
ST4.03ch01	4902621
ST4.03ch01	4902626
ST4.03ch01	4902628
ST4.03ch01	4902641
ST4.03ch01	4902643
ST4.03ch01	4902644
ST4.03ch01	4902661
ST4.03ch01	4902695
ST4.03ch01	4952097
ST4.03ch01	4952111
ST4.03ch01	4952123
ST4.03ch01	4952159
ST4.03ch01	4952171
ST4.03ch01	4979564
ST4.03ch01	4979586
ST4.03ch01	4979590
ST4.03ch01	5046139
ST4.03ch01	5055945
ST4.03ch01	5055994
ST4.03ch01	5055997
ST4.03ch01	5055998
[truncated: 165,643 more rows]
