# Supplementary material for: The Value of Expanding the Training Population to Improve Genomic Selection Models in Tetraploid Potato
Source: Front Plant Sci. 2018 Aug 6;9:1118. doi: 10.3389/fpls.2018.01118 (PMC6090097; doi:10.3389/fpls.2018.01118)
Supplement: Supplementary file 5 [file Data_Sheet_5.XLSX]

## Sheet: Sheet1
Supplementary Material
The value of expanding the training population in genomic selection models for tetraploid potato
Elsa Sverrisdóttir*, Ea Høegh Riis Sundmark, Heidi Øllegaard Johnsen, Hanne Grethe Kirk, Torben Asp, Luc Janss, Glenn Bryan, and Kåre L. Nielsen
* Correspondence: Elsa Sverrisdóttir: esv@bio.aau.dk
Supplementary File 5: List of SNP positions, stringent filtering (7800 markers)
Chromosome	Position
ST4.03ch01	433780
ST4.03ch01	433801
ST4.03ch01	433828
ST4.03ch01	550625
ST4.03ch01	550632
ST4.03ch01	550667
ST4.03ch01	550989
ST4.03ch01	550992
ST4.03ch01	996660
ST4.03ch01	1012814
ST4.03ch01	1012815
ST4.03ch01	1012836
ST4.03ch01	1012864
ST4.03ch01	1012865
ST4.03ch01	1487388
ST4.03ch01	1487393
ST4.03ch01	1636796
ST4.03ch01	1636798
ST4.03ch01	1636802
ST4.03ch01	1636830
ST4.03ch01	1652620
ST4.03ch01	1652630
ST4.03ch01	1652635
ST4.03ch01	1652704
ST4.03ch01	1681174
ST4.03ch01	1681184
ST4.03ch01	1681185
ST4.03ch01	1681209
ST4.03ch01	1681223
ST4.03ch01	1681230
ST4.03ch01	1869405
ST4.03ch01	1869477
ST4.03ch01	1927862
ST4.03ch01	1927872
ST4.03ch01	1927876
ST4.03ch01	1927895
ST4.03ch01	2086121
ST4.03ch01	2086142
ST4.03ch01	2086158
ST4.03ch01	2426640
ST4.03ch01	2491633
ST4.03ch01	2491646
ST4.03ch01	2491657
ST4.03ch01	2491680
ST4.03ch01	2491681
ST4.03ch01	2491683
ST4.03ch01	2538436
ST4.03ch01	2538438
ST4.03ch01	2538445
ST4.03ch01	2538459
ST4.03ch01	2538473
ST4.03ch01	2538499
ST4.03ch01	2726227
ST4.03ch01	2726230
ST4.03ch01	2726237
ST4.03ch01	2726248
ST4.03ch01	3127207
ST4.03ch01	3127222
ST4.03ch01	3127250
ST4.03ch01	3567020
ST4.03ch01	3567023
ST4.03ch01	3567047
ST4.03ch01	3600195
ST4.03ch01	3600200
ST4.03ch01	3600209
ST4.03ch01	3600210
ST4.03ch01	3600245
ST4.03ch01	3650863
ST4.03ch01	3650868
ST4.03ch01	3650869
ST4.03ch01	3650872
ST4.03ch01	3650873
ST4.03ch01	3650892
ST4.03ch01	3650906
ST4.03ch01	3650912
ST4.03ch01	3650913
ST4.03ch01	3650923
ST4.03ch01	3650924
ST4.03ch01	3650931
ST4.03ch01	3721565
ST4.03ch01	3721595
ST4.03ch01	3721610
ST4.03ch01	3775727
ST4.03ch01	3874182
ST4.03ch01	3874199
ST4.03ch01	3874206
ST4.03ch01	3874233
ST4.03ch01	3874235
ST4.03ch01	3874237
ST4.03ch01	3874242
ST4.03ch01	3874248
ST4.03ch01	3874258
ST4.03ch01	3874260
ST4.03ch01	3969021
ST4.03ch01	3969030
ST4.03ch01	3969046
ST4.03ch01	3971025
ST4.03ch01	3971028
ST4.03ch01	3971085
ST4.03ch01	4097448
ST4.03ch01	4097454
ST4.03ch01	4097455
ST4.03ch01	4097460
ST4.03ch01	4097463
ST4.03ch01	4097465
ST4.03ch01	4097478
ST4.03ch01	4097495
ST4.03ch01	4097500
ST4.03ch01	4519279
ST4.03ch01	4519283
ST4.03ch01	4519290
ST4.03ch01	4519309
ST4.03ch01	4519324
ST4.03ch01	4608235
ST4.03ch01	5422261
ST4.03ch01	5422267
ST4.03ch01	5422276
ST4.03ch01	5422278
ST4.03ch01	5422283
ST4.03ch01	5422285
ST4.03ch01	5422295
ST4.03ch01	5426957
ST4.03ch01	5426975
ST4.03ch01	5443171
ST4.03ch01	5443216
ST4.03ch01	5523061
ST4.03ch01	5523076
ST4.03ch01	5850206
ST4.03ch01	6032732
ST4.03ch01	6223620
ST4.03ch01	6223623
ST4.03ch01	6223635
ST4.03ch01	6223662
ST4.03ch01	8149149
ST4.03ch01	8149150
ST4.03ch01	8149160
ST4.03ch01	8149179
ST4.03ch01	8219985
ST4.03ch01	8903615
ST4.03ch01	8903616
ST4.03ch01	8903654
ST4.03ch01	8903675
ST4.03ch01	10512928
ST4.03ch01	10512942
ST4.03ch01	10512943
ST4.03ch01	10512947
ST4.03ch01	10512952
ST4.03ch01	10512976
ST4.03ch01	10512999
ST4.03ch01	10513003
ST4.03ch01	10633088
ST4.03ch01	10633182
ST4.03ch01	10633187
ST4.03ch01	10633197
ST4.03ch01	10633220
ST4.03ch01	10633222
ST4.03ch01	10633241
ST4.03ch01	11737681
ST4.03ch01	11737731
ST4.03ch01	11772149
ST4.03ch01	11772159
ST4.03ch01	11772161
ST4.03ch01	11772164
ST4.03ch01	11772197
ST4.03ch01	11772199
ST4.03ch01	12000724
ST4.03ch01	12000739
ST4.03ch01	12589066
ST4.03ch01	12589074
ST4.03ch01	12589082
ST4.03ch01	12816619
ST4.03ch01	12816632
ST4.03ch01	12816636
ST4.03ch01	12994397
ST4.03ch01	12994402
ST4.03ch01	13392560
ST4.03ch01	13392582
ST4.03ch01	13615011
ST4.03ch01	13615013
ST4.03ch01	13615026
ST4.03ch01	13615031
ST4.03ch01	13615060
ST4.03ch01	13615068
ST4.03ch01	13615070
ST4.03ch01	13615071
ST4.03ch01	13615072
ST4.03ch01	15317184
ST4.03ch01	15317192
ST4.03ch01	15317198
ST4.03ch01	15317201
ST4.03ch01	15317204
ST4.03ch01	15317209
ST4.03ch01	15317210
ST4.03ch01	15317214
ST4.03ch01	15317247
ST4.03ch01	15317258
ST4.03ch01	15327223
ST4.03ch01	15327242
ST4.03ch01	15327246
ST4.03ch01	15327255
ST4.03ch01	17680723
ST4.03ch01	17680725
ST4.03ch01	17680727
ST4.03ch01	17680759
ST4.03ch01	17680772
ST4.03ch01	17680785
ST4.03ch01	17680791
ST4.03ch01	17680904
ST4.03ch01	18363188
ST4.03ch01	18363189
ST4.03ch01	18390566
ST4.03ch01	18390590
ST4.03ch01	18390614
ST4.03ch01	23656873
ST4.03ch01	23656878
ST4.03ch01	28300626
ST4.03ch01	28300632
ST4.03ch01	28300655
ST4.03ch01	28300659
ST4.03ch01	28300671
ST4.03ch01	28300673
ST4.03ch01	28300690
ST4.03ch01	28300691
ST4.03ch01	28300698
ST4.03ch01	28300703
ST4.03ch01	29682022
ST4.03ch01	29682043
ST4.03ch01	30839352
ST4.03ch01	30839371
ST4.03ch01	32182875
ST4.03ch01	32182879
ST4.03ch01	32182885
ST4.03ch01	32182888
ST4.03ch01	32229268
ST4.03ch01	32229305
ST4.03ch01	32229306
ST4.03ch01	32229323
ST4.03ch01	32229326
ST4.03ch01	32235429
ST4.03ch01	32235433
ST4.03ch01	32235447
ST4.03ch01	32235450
ST4.03ch01	32235474
ST4.03ch01	32458398
ST4.03ch01	32458409
ST4.03ch01	32458464
ST4.03ch01	32458468
ST4.03ch01	32458475
ST4.03ch01	32489349
ST4.03ch01	34642932
ST4.03ch01	34642939
ST4.03ch01	34642941
ST4.03ch01	34642943
ST4.03ch01	34642955
ST4.03ch01	44889996
ST4.03ch01	44890026
ST4.03ch01	44890038
ST4.03ch01	44890049
ST4.03ch01	47748992
ST4.03ch01	51305399
ST4.03ch01	52319113
ST4.03ch01	52449205
ST4.03ch01	52449216
ST4.03ch01	55163658
ST4.03ch01	55163664
ST4.03ch01	55163677
ST4.03ch01	55163708
ST4.03ch01	55163714
ST4.03ch01	55163751
ST4.03ch01	55163752
ST4.03ch01	55163820
ST4.03ch01	55172867
ST4.03ch01	55172888
ST4.03ch01	55172890
ST4.03ch01	55430129
ST4.03ch01	56559979
ST4.03ch01	56560025
ST4.03ch01	57383509
ST4.03ch01	57383526
ST4.03ch01	57383534
ST4.03ch01	57383536
ST4.03ch01	57383540
ST4.03ch01	57383546
ST4.03ch01	57383550
ST4.03ch01	57383553
ST4.03ch01	57383560
ST4.03ch01	57553212
ST4.03ch01	57553239
ST4.03ch01	57553240
ST4.03ch01	57553265
ST4.03ch01	57553266
ST4.03ch01	57942570
ST4.03ch01	57942599
ST4.03ch01	58018608
ST4.03ch01	58018623
ST4.03ch01	58029382
ST4.03ch01	58029407
ST4.03ch01	58029414
ST4.03ch01	58029427
ST4.03ch01	58029451
ST4.03ch01	58029482
ST4.03ch01	58283591
ST4.03ch01	59072305
ST4.03ch01	59072336
ST4.03ch01	59259007
ST4.03ch01	59830488
ST4.03ch01	59830499
ST4.03ch01	59830504
ST4.03ch01	59830511
ST4.03ch01	59830541
ST4.03ch01	59975078
ST4.03ch01	59975093
ST4.03ch01	59975117
ST4.03ch01	59975123
ST4.03ch01	59975153
ST4.03ch01	59975162
ST4.03ch01	60012169
ST4.03ch01	60012172
ST4.03ch01	60012174
ST4.03ch01	60012178
ST4.03ch01	60012190
ST4.03ch01	60012213
ST4.03ch01	60251517
ST4.03ch01	60251525
ST4.03ch01	60251534
ST4.03ch01	60251542
ST4.03ch01	60523849
ST4.03ch01	60547272
ST4.03ch01	61332578
ST4.03ch01	61332596
ST4.03ch01	61332598
ST4.03ch01	61332648
ST4.03ch01	61540541
ST4.03ch01	61540544
ST4.03ch01	61540598
ST4.03ch01	61540604
ST4.03ch01	61540607
ST4.03ch01	61540613
ST4.03ch01	61540670
ST4.03ch01	61540721
ST4.03ch01	61540766
ST4.03ch01	61540784
ST4.03ch01	62264947
ST4.03ch01	62264974
ST4.03ch01	62281817
ST4.03ch01	62286315
ST4.03ch01	62286324
ST4.03ch01	62286348
ST4.03ch01	62396607
ST4.03ch01	62396614
ST4.03ch01	62396624
ST4.03ch01	62396691
ST4.03ch01	62396695
ST4.03ch01	62726912
ST4.03ch01	62771225
ST4.03ch01	62771316
ST4.03ch01	62851412
ST4.03ch01	62851452
ST4.03ch01	62851455
ST4.03ch01	63202501
ST4.03ch01	63202506
ST4.03ch01	63202509
ST4.03ch01	63275218
ST4.03ch01	63275221
ST4.03ch01	63275249
ST4.03ch01	63275255
ST4.03ch01	63437824
ST4.03ch01	63771436
ST4.03ch01	63833349
ST4.03ch01	63833395
ST4.03ch01	63834461
ST4.03ch01	63834477
ST4.03ch01	63834478
ST4.03ch01	63834511
ST4.03ch01	63878839
ST4.03ch01	64067154
ST4.03ch01	64067156
ST4.03ch01	64120329
ST4.03ch01	64120330
ST4.03ch01	64120390
ST4.03ch01	64296576
ST4.03ch01	64520580
ST4.03ch01	64520593
ST4.03ch01	64520616
ST4.03ch01	64522296
ST4.03ch01	64522316
ST4.03ch01	64528448
ST4.03ch01	64528483
ST4.03ch01	64718243
ST4.03ch01	64718306
ST4.03ch01	64718309
ST4.03ch01	64755244
ST4.03ch01	64755267
ST4.03ch01	65009868
ST4.03ch01	65009906
ST4.03ch01	65024143
ST4.03ch01	65024171
ST4.03ch01	65024182
ST4.03ch01	65037637
ST4.03ch01	65037655
ST4.03ch01	65081029
ST4.03ch01	65081032
ST4.03ch01	65081060
ST4.03ch01	65424986
ST4.03ch01	65424990
ST4.03ch01	65425004
ST4.03ch01	65425010
ST4.03ch01	65425022
ST4.03ch01	65439877
ST4.03ch01	65439887
ST4.03ch01	65439888
ST4.03ch01	65587543
ST4.03ch01	65590797
ST4.03ch01	65590800
ST4.03ch01	65590806
ST4.03ch01	65590822
ST4.03ch01	65590823
ST4.03ch01	65590886
ST4.03ch01	65590908
ST4.03ch01	65590913
ST4.03ch01	65590920
ST4.03ch01	65617483
ST4.03ch01	66128418
ST4.03ch01	66128437
ST4.03ch01	66347048
ST4.03ch01	66348058
ST4.03ch01	66375516
ST4.03ch01	66665934
ST4.03ch01	67111450
ST4.03ch01	67111488
ST4.03ch01	67111489
ST4.03ch01	67111507
ST4.03ch01	67111525
ST4.03ch01	67136654
ST4.03ch01	67136658
ST4.03ch01	67136715
ST4.03ch01	67180429
ST4.03ch01	67191925
ST4.03ch01	67191943
ST4.03ch01	67191958
ST4.03ch01	67293919
ST4.03ch01	67305422
ST4.03ch01	67438609
ST4.03ch01	67472199
ST4.03ch01	67528503
ST4.03ch01	67553238
ST4.03ch01	67553253
ST4.03ch01	67553257
ST4.03ch01	67615207
ST4.03ch01	67615221
ST4.03ch01	67615258
ST4.03ch01	68434905
ST4.03ch01	68434926
ST4.03ch01	68523831
ST4.03ch01	69273799
ST4.03ch01	69273828
ST4.03ch01	69664416
ST4.03ch01	69725749
ST4.03ch01	69725762
ST4.03ch01	69725767
ST4.03ch01	69794847
ST4.03ch01	69794850
ST4.03ch01	69794898
ST4.03ch01	69879496
ST4.03ch01	69879574
ST4.03ch01	69879582
ST4.03ch01	70156325
ST4.03ch01	70156348
ST4.03ch01	70208689
ST4.03ch01	70412289
ST4.03ch01	70434591
ST4.03ch01	70434617
ST4.03ch01	70501925
ST4.03ch01	70833736
ST4.03ch01	70833739
ST4.03ch01	70841496
ST4.03ch01	70940988
ST4.03ch01	70941014
ST4.03ch01	71192771
ST4.03ch01	71192776
ST4.03ch01	71192806
ST4.03ch01	71238833
ST4.03ch01	71238870
ST4.03ch01	71277140
ST4.03ch01	71277202
ST4.03ch01	71338924
ST4.03ch01	71338948
ST4.03ch01	71339824
ST4.03ch01	71353335
ST4.03ch01	71527377
ST4.03ch01	71568772
ST4.03ch01	71568858
ST4.03ch01	71876655
ST4.03ch01	71876667
ST4.03ch01	72238176
ST4.03ch01	72243193
ST4.03ch01	72243220
ST4.03ch01	72243307
ST4.03ch01	72355197
ST4.03ch01	72355323
ST4.03ch01	72356369
ST4.03ch01	72357383
ST4.03ch01	72406273
ST4.03ch01	72406274
ST4.03ch01	72406281
ST4.03ch01	72540862
ST4.03ch01	72540863
ST4.03ch01	72809721
ST4.03ch01	72809747
ST4.03ch01	73059843
ST4.03ch01	73059872
ST4.03ch01	73059885
ST4.03ch01	73096409
ST4.03ch01	73096423
ST4.03ch01	73096477
ST4.03ch01	73096479
ST4.03ch01	73096484
ST4.03ch01	73096485
ST4.03ch01	73096493
ST4.03ch01	73172541
ST4.03ch01	73172548
ST4.03ch01	73172558
ST4.03ch01	73172565
ST4.03ch01	73172576
ST4.03ch01	73172650
ST4.03ch01	73172657
ST4.03ch01	73172662
ST4.03ch01	73185465
ST4.03ch01	73185484
ST4.03ch01	73185512
ST4.03ch01	73185520
ST4.03ch01	73185526
ST4.03ch01	73296472
ST4.03ch01	73296481
ST4.03ch01	73594895
ST4.03ch01	73620771
ST4.03ch01	73620782
ST4.03ch01	73843509
ST4.03ch01	73843515
ST4.03ch01	73843548
ST4.03ch01	73843550
ST4.03ch01	73843560
ST4.03ch01	74060341
ST4.03ch01	74060375
ST4.03ch01	74060380
ST4.03ch01	74156652
ST4.03ch01	74217145
ST4.03ch01	74343651
ST4.03ch01	74343658
ST4.03ch01	74546425
ST4.03ch01	74546440
ST4.03ch01	74546447
ST4.03ch01	74546461
ST4.03ch01	74595189
ST4.03ch01	74595208
ST4.03ch01	74595278
ST4.03ch01	74631556
ST4.03ch01	74631560
ST4.03ch01	74631564
ST4.03ch01	74631574
ST4.03ch01	74631600
ST4.03ch01	74631605
ST4.03ch01	74673732
ST4.03ch01	74673750
ST4.03ch01	74710969
ST4.03ch01	74710978
ST4.03ch01	74711005
ST4.03ch01	74799167
ST4.03ch01	74800542
ST4.03ch01	74800586
ST4.03ch01	74831700
ST4.03ch01	74831706
ST4.03ch01	74831720
ST4.03ch01	74831733
ST4.03ch01	74909655
ST4.03ch01	74909669
ST4.03ch01	74909736
ST4.03ch01	74927494
ST4.03ch01	74927506
ST4.03ch01	75001119
ST4.03ch01	75001147
ST4.03ch01	75001148
ST4.03ch01	75004489
ST4.03ch01	75004504
ST4.03ch01	75004506
ST4.03ch01	75004545
ST4.03ch01	75048629
ST4.03ch01	75048646
ST4.03ch01	75051777
ST4.03ch01	75079685
ST4.03ch01	75158432
ST4.03ch01	75187782
ST4.03ch01	75187791
ST4.03ch01	75348096
ST4.03ch01	75397659
ST4.03ch01	75397698
ST4.03ch01	75403623
ST4.03ch01	75646262
ST4.03ch01	75646304
ST4.03ch01	75836489
ST4.03ch01	75836491
ST4.03ch01	75863682
ST4.03ch01	75863692
ST4.03ch01	76290026
ST4.03ch01	76389580
ST4.03ch01	76409193
ST4.03ch01	76469333
ST4.03ch01	76469336
ST4.03ch01	76481843
ST4.03ch01	76481918
ST4.03ch01	76550547
ST4.03ch01	76550553
ST4.03ch01	76550586
ST4.03ch01	76893136
ST4.03ch01	76893139
ST4.03ch01	76980712
ST4.03ch01	77045230
ST4.03ch01	77157925
ST4.03ch01	77157948
ST4.03ch01	77157965
ST4.03ch01	77166007
ST4.03ch01	77166015
ST4.03ch01	77166021
ST4.03ch01	77301052
ST4.03ch01	77301060
ST4.03ch01	77301099
ST4.03ch01	77402482
ST4.03ch01	77786873
ST4.03ch01	77786888
ST4.03ch01	77786914
ST4.03ch01	77864052
ST4.03ch01	77864053
ST4.03ch01	77864054
ST4.03ch01	78086654
ST4.03ch01	78086661
ST4.03ch01	78086663
ST4.03ch01	78086745
ST4.03ch01	78086753
ST4.03ch01	78091207
ST4.03ch01	78091213
ST4.03ch01	78091228
ST4.03ch01	78091230
ST4.03ch01	78091245
ST4.03ch01	78149128
ST4.03ch01	78191822
ST4.03ch01	78238060
ST4.03ch01	78415551
ST4.03ch01	78435350
ST4.03ch01	78435401
ST4.03ch01	78671760
ST4.03ch01	78671778
ST4.03ch01	78734050
ST4.03ch01	78734052
ST4.03ch01	78782928
ST4.03ch01	78782934
ST4.03ch01	78783006
ST4.03ch01	78922106
ST4.03ch01	78922111
ST4.03ch01	78922137
ST4.03ch01	78922146
ST4.03ch01	78922179
ST4.03ch01	78926461
ST4.03ch01	78926476
ST4.03ch01	78928425
ST4.03ch01	79155327
ST4.03ch01	79155355
ST4.03ch01	79155375
ST4.03ch01	79155386
ST4.03ch01	79155390
ST4.03ch01	79155393
ST4.03ch01	79218468
ST4.03ch01	79218492
ST4.03ch01	79218499
ST4.03ch01	79218506
ST4.03ch01	79218507
ST4.03ch01	79218518
ST4.03ch01	79218524
ST4.03ch01	79219008
ST4.03ch01	79277540
ST4.03ch01	79280898
ST4.03ch01	79317288
ST4.03ch01	79391436
ST4.03ch01	79391476
ST4.03ch01	79391500
ST4.03ch01	79401294
ST4.03ch01	79401351
ST4.03ch01	79465270
ST4.03ch01	79465294
ST4.03ch01	79719164
ST4.03ch01	79719203
ST4.03ch01	79842620
ST4.03ch01	79842621
ST4.03ch01	79842639
ST4.03ch01	79918791
ST4.03ch01	79918813
ST4.03ch01	79918815
ST4.03ch01	79918816
ST4.03ch01	79918843
ST4.03ch01	79944087
ST4.03ch01	79944093
ST4.03ch01	79944126
ST4.03ch01	79985880
ST4.03ch01	79985883
ST4.03ch01	79985886
ST4.03ch01	79985904
ST4.03ch01	79985917
ST4.03ch01	79985998
ST4.03ch01	79986011
ST4.03ch01	79986012
ST4.03ch01	79988017
ST4.03ch01	79988018
ST4.03ch01	80049947
ST4.03ch01	80050031
ST4.03ch01	80299015
ST4.03ch01	80317833
ST4.03ch01	80381587
ST4.03ch01	80384421
ST4.03ch01	80384443
ST4.03ch01	80384445
ST4.03ch01	80384474
ST4.03ch01	80384475
ST4.03ch01	80384476
ST4.03ch01	80427467
ST4.03ch01	80467877
ST4.03ch01	80467913
ST4.03ch01	80527158
ST4.03ch01	80527184
ST4.03ch01	80527215
ST4.03ch01	80527230
ST4.03ch01	80527233
ST4.03ch01	80527248
ST4.03ch01	80527251
ST4.03ch01	80641439
ST4.03ch01	80655304
ST4.03ch01	80699988
ST4.03ch01	80889013
ST4.03ch01	80889025
ST4.03ch01	80917003
ST4.03ch01	80940938
ST4.03ch01	80985266
ST4.03ch01	80985286
ST4.03ch01	80985298
ST4.03ch01	80985301
ST4.03ch01	80985311
ST4.03ch01	80985312
ST4.03ch01	80985327
ST4.03ch01	81223014
ST4.03ch01	81430051
ST4.03ch01	81430082
ST4.03ch01	81430096
ST4.03ch01	81430101
ST4.03ch01	81430127
ST4.03ch01	81430128
ST4.03ch01	81584244
ST4.03ch01	81584263
ST4.03ch01	81584270
ST4.03ch01	81584273
ST4.03ch01	81584275
ST4.03ch01	81590642
ST4.03ch01	81590669
ST4.03ch01	81590674
ST4.03ch01	81590678
ST4.03ch01	81590679
ST4.03ch01	81590682
ST4.03ch01	81590690
ST4.03ch01	81590701
ST4.03ch01	81621718
ST4.03ch01	81672066
ST4.03ch01	81672093
ST4.03ch01	81781840
ST4.03ch01	81781841
ST4.03ch01	81781907
ST4.03ch01	81781919
ST4.03ch01	81781920
ST4.03ch01	81781931
ST4.03ch01	81787826
ST4.03ch01	81787839
ST4.03ch01	81875572
ST4.03ch01	81875574
ST4.03ch01	81875599
ST4.03ch01	81882556
ST4.03ch01	81900217
ST4.03ch01	81900284
ST4.03ch01	81947257
ST4.03ch01	81947278
ST4.03ch01	81947293
ST4.03ch01	81995006
ST4.03ch01	82146680
ST4.03ch01	82146681
ST4.03ch01	82164854
ST4.03ch01	82164857
ST4.03ch01	82268243
ST4.03ch01	82321946
ST4.03ch01	82321952
ST4.03ch01	82321965
ST4.03ch01	82838554
ST4.03ch01	83019409
ST4.03ch01	83019412
ST4.03ch01	83130687
ST4.03ch01	83130724
ST4.03ch01	83143997
ST4.03ch01	83144013
ST4.03ch01	83289897
ST4.03ch01	83289915
ST4.03ch01	83289929
ST4.03ch01	83289966
ST4.03ch01	83289969
ST4.03ch01	83289980
ST4.03ch01	83396589
ST4.03ch01	83396612
ST4.03ch01	83396624
ST4.03ch01	83396633
ST4.03ch01	83583119
ST4.03ch01	83829938
ST4.03ch01	83829964
ST4.03ch01	83829973
ST4.03ch01	83829975
ST4.03ch01	83830003
ST4.03ch01	84036524
ST4.03ch01	84036545
ST4.03ch01	84036573
ST4.03ch01	84149386
ST4.03ch01	84149413
ST4.03ch01	84149433
ST4.03ch01	84149434
ST4.03ch01	84149436
ST4.03ch01	84238430
ST4.03ch01	84241480
ST4.03ch01	84241534
ST4.03ch01	84368079
ST4.03ch01	84368276
ST4.03ch01	84368285
ST4.03ch01	84368321
ST4.03ch01	84368330
ST4.03ch01	84368357
ST4.03ch01	84395671
ST4.03ch01	84395694
ST4.03ch01	84395701
ST4.03ch01	84458332
ST4.03ch01	84458339
ST4.03ch01	84458355
ST4.03ch01	84458356
ST4.03ch01	84496304
ST4.03ch01	84496315
ST4.03ch01	84496334
ST4.03ch01	84893298
ST4.03ch01	85250057
ST4.03ch01	85397022
ST4.03ch01	85397060
ST4.03ch01	86077056
ST4.03ch01	86078655
ST4.03ch01	86078677
ST4.03ch01	86334810
ST4.03ch01	86367305
ST4.03ch01	86374694
ST4.03ch01	86374734
ST4.03ch01	86374746
ST4.03ch01	86374759
ST4.03ch01	86535669
ST4.03ch01	86535696
ST4.03ch01	86548414
ST4.03ch01	86548441
ST4.03ch01	86548469
ST4.03ch01	86548472
ST4.03ch01	86548475
ST4.03ch01	86853140
ST4.03ch01	86853209
ST4.03ch01	87088291
ST4.03ch01	87131707
ST4.03ch01	87131708
ST4.03ch01	87131743
ST4.03ch01	87131746
ST4.03ch01	87131749
ST4.03ch01	87131751
ST4.03ch01	87131769
ST4.03ch01	87131770
ST4.03ch01	87131771
ST4.03ch01	87142190
ST4.03ch01	87204610
ST4.03ch01	87252079
ST4.03ch01	87273814
ST4.03ch01	87273947
ST4.03ch01	87273970
ST4.03ch01	87274015
ST4.03ch01	87274021
ST4.03ch01	87274039
ST4.03ch01	87274731
ST4.03ch01	87274792
ST4.03ch01	87282363
ST4.03ch01	87361972
ST4.03ch01	87478234
ST4.03ch01	87597929
ST4.03ch01	87597945
ST4.03ch01	87597962
ST4.03ch01	87601134
ST4.03ch01	87854982
ST4.03ch01	88010341
ST4.03ch02	5089018
ST4.03ch02	5089033
ST4.03ch02	5089039
ST4.03ch02	6004393
ST4.03ch02	6004394
ST4.03ch02	7049119
ST4.03ch02	7049135
ST4.03ch02	7049137
ST4.03ch02	7049144
ST4.03ch02	7049153
ST4.03ch02	7049157
ST4.03ch02	7049166
ST4.03ch02	8620157
ST4.03ch02	8620182
ST4.03ch02	8620191
ST4.03ch02	8620201
ST4.03ch02	8620204
ST4.03ch02	8708142
ST4.03ch02	8708162
ST4.03ch02	8709964
ST4.03ch02	8709990
ST4.03ch02	8709991
ST4.03ch02	8709992
ST4.03ch02	8710009
ST4.03ch02	8883453
ST4.03ch02	8883513
ST4.03ch02	8883607
ST4.03ch02	8894801
ST4.03ch02	9351713
ST4.03ch02	11364886
ST4.03ch02	11364928
ST4.03ch02	11577565
ST4.03ch02	11577589
ST4.03ch02	11577594
ST4.03ch02	11577597
ST4.03ch02	11577605
ST4.03ch02	11665193
ST4.03ch02	11665223
ST4.03ch02	12850587
ST4.03ch02	12850588
ST4.03ch02	13007102
ST4.03ch02	13007118
ST4.03ch02	13007119
ST4.03ch02	13007130
ST4.03ch02	13007132
ST4.03ch02	13007165
ST4.03ch02	13112802
ST4.03ch02	13184780
ST4.03ch02	13184815
ST4.03ch02	13184838
ST4.03ch02	13184849
ST4.03ch02	13844643
ST4.03ch02	13919377
ST4.03ch02	13919381
ST4.03ch02	13919382
ST4.03ch02	13919398
ST4.03ch02	13919401
ST4.03ch02	13919402
ST4.03ch02	13919406
ST4.03ch02	13998069
ST4.03ch02	13998072
ST4.03ch02	13998090
ST4.03ch02	14141777
ST4.03ch02	14141793
ST4.03ch02	14141865
ST4.03ch02	14141877
ST4.03ch02	15149648
ST4.03ch02	16050727
ST4.03ch02	16050778
ST4.03ch02	16050786
ST4.03ch02	16879861
ST4.03ch02	17627757
ST4.03ch02	17627780
ST4.03ch02	17627787
ST4.03ch02	17627790
ST4.03ch02	17627796
ST4.03ch02	17840869
ST4.03ch02	17840873
ST4.03ch02	18041840
ST4.03ch02	18041917
ST4.03ch02	18041920
ST4.03ch02	18041947
ST4.03ch02	18519258
ST4.03ch02	19133328
ST4.03ch02	19133343
ST4.03ch02	19154152
ST4.03ch02	19154188
ST4.03ch02	19154191
ST4.03ch02	19154200
ST4.03ch02	19403888
ST4.03ch02	19403896
ST4.03ch02	19403936
ST4.03ch02	19403952
ST4.03ch02	19530778
ST4.03ch02	19538611
ST4.03ch02	19538617
ST4.03ch02	19538634
ST4.03ch02	19910930
ST4.03ch02	19910932
ST4.03ch02	19910933
ST4.03ch02	19910962
ST4.03ch02	19925055
ST4.03ch02	20127813
ST4.03ch02	20231485
ST4.03ch02	20231488
ST4.03ch02	20231499
ST4.03ch02	20231576
ST4.03ch02	20766450
ST4.03ch02	20821354
ST4.03ch02	20821397
ST4.03ch02	20945334
ST4.03ch02	20945343
ST4.03ch02	20945347
ST4.03ch02	20945353
ST4.03ch02	20945417
ST4.03ch02	21471157
ST4.03ch02	21471923
ST4.03ch02	21471939
ST4.03ch02	21482230
ST4.03ch02	21482249
ST4.03ch02	21998634
ST4.03ch02	21998644
ST4.03ch02	21998647
ST4.03ch02	21998671
ST4.03ch02	21998694
ST4.03ch02	22668384
ST4.03ch02	22668414
ST4.03ch02	22671461
ST4.03ch02	23729119
ST4.03ch02	23729129
ST4.03ch02	24391576
ST4.03ch02	24391602
ST4.03ch02	24404754
ST4.03ch02	24404782
ST4.03ch02	24404793
ST4.03ch02	24404808
ST4.03ch02	24618430
ST4.03ch02	24618437
ST4.03ch02	25289651
ST4.03ch02	25289666
ST4.03ch02	25289697
ST4.03ch02	25289708
ST4.03ch02	25321402
ST4.03ch02	25454314
ST4.03ch02	25501264
ST4.03ch02	25501278
ST4.03ch02	25503559
ST4.03ch02	25503597
ST4.03ch02	25935862
ST4.03ch02	25935886
ST4.03ch02	26507571
ST4.03ch02	26559084
ST4.03ch02	26559097
ST4.03ch02	26559100
ST4.03ch02	26559118
ST4.03ch02	26559140
ST4.03ch02	26641705
ST4.03ch02	26770437
ST4.03ch02	26770443
ST4.03ch02	26770444
ST4.03ch02	26770449
ST4.03ch02	26770450
ST4.03ch02	26902287
ST4.03ch02	26902291
ST4.03ch02	26902309
ST4.03ch02	26902316
ST4.03ch02	26902319
ST4.03ch02	26902327
ST4.03ch02	26902355
ST4.03ch02	26902367
ST4.03ch02	27195659
ST4.03ch02	27195680
ST4.03ch02	27412005
ST4.03ch02	27418124
ST4.03ch02	27534662
ST4.03ch02	27534681
ST4.03ch02	27534691
ST4.03ch02	27534715
ST4.03ch02	27534753
ST4.03ch02	27534766
ST4.03ch02	27536744
ST4.03ch02	27536752
ST4.03ch02	27536760
ST4.03ch02	27782988
ST4.03ch02	27850581
ST4.03ch02	27850584
ST4.03ch02	28115631
ST4.03ch02	28115635
ST4.03ch02	28115667
ST4.03ch02	28115678
ST4.03ch02	28115688
ST4.03ch02	28115698
ST4.03ch02	28115705
ST4.03ch02	28396630
ST4.03ch02	28396638
ST4.03ch02	28396645
ST4.03ch02	28396653
ST4.03ch02	28396670
ST4.03ch02	28396677
ST4.03ch02	28410107
ST4.03ch02	28410113
ST4.03ch02	28410122
ST4.03ch02	28425590
ST4.03ch02	28425608
ST4.03ch02	28817363
ST4.03ch02	29033395
ST4.03ch02	29115843
ST4.03ch02	29115860
ST4.03ch02	29115864
ST4.03ch02	29115877
ST4.03ch02	29145673
ST4.03ch02	29148433
ST4.03ch02	29396100
ST4.03ch02	29414515
ST4.03ch02	29540676
ST4.03ch02	29540711
ST4.03ch02	29540729
ST4.03ch02	29913840
ST4.03ch02	29913859
ST4.03ch02	29913867
ST4.03ch02	29913882
ST4.03ch02	29989293
ST4.03ch02	30779366
ST4.03ch02	30845047
ST4.03ch02	30845055
ST4.03ch02	30845063
ST4.03ch02	30845068
ST4.03ch02	30845071
ST4.03ch02	30845073
ST4.03ch02	30845084
ST4.03ch02	30855960
ST4.03ch02	30855991
ST4.03ch02	30856003
ST4.03ch02	30856005
ST4.03ch02	30856014
ST4.03ch02	30856029
ST4.03ch02	30856050
ST4.03ch02	30856059
ST4.03ch02	30856062
ST4.03ch02	30856086
ST4.03ch02	30856097
ST4.03ch02	30856098
ST4.03ch02	30856104
ST4.03ch02	30871665
ST4.03ch02	30871671
ST4.03ch02	31065896
ST4.03ch02	31328023
ST4.03ch02	31328030
ST4.03ch02	31447986
ST4.03ch02	31448004
ST4.03ch02	31448068
ST4.03ch02	31546860
ST4.03ch02	31690868
ST4.03ch02	31690872
ST4.03ch02	31690900
ST4.03ch02	31693039
ST4.03ch02	31693060
ST4.03ch02	31694269
ST4.03ch02	31694275
ST4.03ch02	31694278
ST4.03ch02	31694299
ST4.03ch02	31694319
ST4.03ch02	31698263
ST4.03ch02	31724759
ST4.03ch02	31724793
ST4.03ch02	31724801
ST4.03ch02	31724834
ST4.03ch02	31738361
ST4.03ch02	31738370
ST4.03ch02	31738412
ST4.03ch02	32068099
ST4.03ch02	32068102
ST4.03ch02	32068420
ST4.03ch02	32118887
ST4.03ch02	32118930
ST4.03ch02	32224742
ST4.03ch02	32322077
ST4.03ch02	32322083
ST4.03ch02	32322102
ST4.03ch02	32619628
ST4.03ch02	32619636
ST4.03ch02	32619661
ST4.03ch02	32627745
ST4.03ch02	32627746
ST4.03ch02	32627752
ST4.03ch02	32627753
ST4.03ch02	32627771
ST4.03ch02	32838778
ST4.03ch02	32838783
ST4.03ch02	33102168
ST4.03ch02	33161575
ST4.03ch02	33161623
ST4.03ch02	33230430
ST4.03ch02	33230451
ST4.03ch02	33230453
ST4.03ch02	33230461
ST4.03ch02	33274695
ST4.03ch02	33339162
ST4.03ch02	33633113
ST4.03ch02	33993433
ST4.03ch02	33997677
ST4.03ch02	33997678
ST4.03ch02	33997684
ST4.03ch02	33997703
ST4.03ch02	33997705
ST4.03ch02	33997722
ST4.03ch02	33997731
ST4.03ch02	34165746
ST4.03ch02	34165754
ST4.03ch02	34165764
ST4.03ch02	34165772
ST4.03ch02	34165776
ST4.03ch02	34165819
ST4.03ch02	34187963
ST4.03ch02	34352092
ST4.03ch02	34352094
ST4.03ch02	34519424
ST4.03ch02	34519427
ST4.03ch02	34812597
ST4.03ch02	34812599
ST4.03ch02	35367425
ST4.03ch02	35394312
ST4.03ch02	35394320
ST4.03ch02	35394416
ST4.03ch02	35597615
ST4.03ch02	35720913
ST4.03ch02	35720917
ST4.03ch02	35777753
ST4.03ch02	35777757
ST4.03ch02	35777774
ST4.03ch02	35777776
ST4.03ch02	35777778
ST4.03ch02	35936484
ST4.03ch02	35936487
ST4.03ch02	35936489
ST4.03ch02	35936499
ST4.03ch02	36097525
ST4.03ch02	36097533
ST4.03ch02	36197335
ST4.03ch02	36220180
ST4.03ch02	36231737
ST4.03ch02	36238395
ST4.03ch02	36270318
ST4.03ch02	36270344
ST4.03ch02	36279758
ST4.03ch02	36279777
ST4.03ch02	36279780
ST4.03ch02	36345166
ST4.03ch02	36455029
ST4.03ch02	36455050
ST4.03ch02	36813032
ST4.03ch02	36813043
ST4.03ch02	36813048
ST4.03ch02	36836815
ST4.03ch02	36836818
ST4.03ch02	36836844
ST4.03ch02	36867221
ST4.03ch02	36867448
ST4.03ch02	36867464
ST4.03ch02	36867488
ST4.03ch02	36883157
ST4.03ch02	36883164
ST4.03ch02	36883185
ST4.03ch02	36883201
ST4.03ch02	36883210
ST4.03ch02	36939285
ST4.03ch02	36950844
ST4.03ch02	37361091
ST4.03ch02	37378323
ST4.03ch02	37378341
ST4.03ch02	37378347
ST4.03ch02	37428592
ST4.03ch02	37428628
ST4.03ch02	37459516
ST4.03ch02	37459518
ST4.03ch02	37598449
ST4.03ch02	37598471
ST4.03ch02	37618905
ST4.03ch02	37618911
ST4.03ch02	37618914
ST4.03ch02	37618936
ST4.03ch02	37618973
ST4.03ch02	37618986
ST4.03ch02	37633598
ST4.03ch02	37633625
ST4.03ch02	37633664
ST4.03ch02	37633667
ST4.03ch02	37884200
ST4.03ch02	37884205
ST4.03ch02	37916435
ST4.03ch02	37916443
ST4.03ch02	37916449
ST4.03ch02	37929998
ST4.03ch02	37967272
ST4.03ch02	37970363
ST4.03ch02	38222124
ST4.03ch02	38363497
ST4.03ch02	38363506
ST4.03ch02	38367682
ST4.03ch02	38367685
ST4.03ch02	38367697
ST4.03ch02	38367711
ST4.03ch02	38397636
ST4.03ch02	38397662
ST4.03ch02	38397664
ST4.03ch02	38397701
ST4.03ch02	38397706
ST4.03ch02	38397724
ST4.03ch02	38397796
ST4.03ch02	38397809
ST4.03ch02	38397812
ST4.03ch02	38397833
ST4.03ch02	38398350
ST4.03ch02	38648605
ST4.03ch02	38648629
ST4.03ch02	38648640
ST4.03ch02	38648641
ST4.03ch02	38821366
ST4.03ch02	38821381
ST4.03ch02	38843432
ST4.03ch02	38983509
ST4.03ch02	38983510
ST4.03ch02	38983513
ST4.03ch02	38983536
ST4.03ch02	38983552
ST4.03ch02	38983554
ST4.03ch02	39115477
ST4.03ch02	39115482
ST4.03ch02	39164155
ST4.03ch02	39164191
ST4.03ch02	39164195
ST4.03ch02	39231772
ST4.03ch02	39315310
ST4.03ch02	39356696
ST4.03ch02	39356717
ST4.03ch02	39357771
ST4.03ch02	39400594
ST4.03ch02	39400595
ST4.03ch02	39400596
ST4.03ch02	39400722
ST4.03ch02	39400723
ST4.03ch02	39402758
ST4.03ch02	39593585
ST4.03ch02	39770888
ST4.03ch02	39770894
ST4.03ch02	39770912
ST4.03ch02	39828104
ST4.03ch02	39828106
ST4.03ch02	39861567
ST4.03ch02	39861569
ST4.03ch02	39942519
ST4.03ch02	39942540
ST4.03ch02	39942558
ST4.03ch02	39942562
ST4.03ch02	39942571
ST4.03ch02	39942572
ST4.03ch02	39942596
ST4.03ch02	40002190
ST4.03ch02	40002193
ST4.03ch02	40002250
ST4.03ch02	40171109
ST4.03ch02	40171110
ST4.03ch02	40254236
ST4.03ch02	40332051
ST4.03ch02	40332059
ST4.03ch02	40388945
ST4.03ch02	40388954
ST4.03ch02	40388958
ST4.03ch02	40392622
ST4.03ch02	40392626
ST4.03ch02	40392673
ST4.03ch02	40464517
ST4.03ch02	40464590
ST4.03ch02	40466308
ST4.03ch02	40466323
ST4.03ch02	40794717
ST4.03ch02	40805769
ST4.03ch02	40805847
ST4.03ch02	40945426
ST4.03ch02	40970125
ST4.03ch02	40970169
ST4.03ch02	40970170
ST4.03ch02	40970173
ST4.03ch02	40970197
ST4.03ch02	41005957
ST4.03ch02	41005970
ST4.03ch02	41005981
ST4.03ch02	41005994
ST4.03ch02	41005999
ST4.03ch02	41063256
ST4.03ch02	41134935
ST4.03ch02	41135004
ST4.03ch02	41470492
ST4.03ch02	41470511
ST4.03ch02	41470523
ST4.03ch02	41510093
ST4.03ch02	41510103
ST4.03ch02	41510159
ST4.03ch02	41690790
ST4.03ch02	41690802
ST4.03ch02	41690820
ST4.03ch02	41690849
ST4.03ch02	41711211
ST4.03ch02	41711212
ST4.03ch02	41711341
ST4.03ch02	41975705
ST4.03ch02	41975706
ST4.03ch02	41975716
ST4.03ch02	41975766
ST4.03ch02	42021495
ST4.03ch02	42101058
ST4.03ch02	42121117
ST4.03ch02	42242451
ST4.03ch02	42242454
ST4.03ch02	42242457
ST4.03ch02	42242458
ST4.03ch02	42242478
ST4.03ch02	42485436
ST4.03ch02	42485469
ST4.03ch02	42485484
ST4.03ch02	42485488
ST4.03ch02	42485495
ST4.03ch02	42485496
ST4.03ch02	42485523
ST4.03ch02	42485554
ST4.03ch02	42596327
ST4.03ch02	42596331
ST4.03ch02	42624551
ST4.03ch02	42624558
ST4.03ch02	42624625
ST4.03ch02	42643188
ST4.03ch02	42643206
ST4.03ch02	42735517
ST4.03ch02	42735523
ST4.03ch02	42753040
ST4.03ch02	42753052
ST4.03ch02	42998405
ST4.03ch02	42998458
ST4.03ch02	43006569
ST4.03ch02	43006590
ST4.03ch02	43006598
ST4.03ch02	43035038
ST4.03ch02	43041758
ST4.03ch02	43041764
ST4.03ch02	43041769
ST4.03ch02	43162624
ST4.03ch02	43162625
ST4.03ch02	43179675
ST4.03ch02	43179679
ST4.03ch02	43179681
ST4.03ch02	43179770
ST4.03ch02	43179792
ST4.03ch02	43179795
ST4.03ch02	43179843
ST4.03ch02	43179869
ST4.03ch02	43179871
ST4.03ch02	43179873
ST4.03ch02	43289511
ST4.03ch02	43289530
ST4.03ch02	43289536
ST4.03ch02	43289537
ST4.03ch02	43289547
ST4.03ch02	43289554
ST4.03ch02	43289556
ST4.03ch02	43523720
ST4.03ch02	43523723
ST4.03ch02	43658424
ST4.03ch02	43658426
ST4.03ch02	43658430
ST4.03ch02	43658448
ST4.03ch02	43852037
ST4.03ch02	43852047
ST4.03ch02	43852050
ST4.03ch02	43852088
ST4.03ch02	43862204
ST4.03ch02	43922335
ST4.03ch02	43922355
ST4.03ch02	44158953
ST4.03ch02	44162928
ST4.03ch02	44163212
ST4.03ch02	44345760
ST4.03ch02	44346079
ST4.03ch02	44346080
ST4.03ch02	44346163
ST4.03ch02	44346165
ST4.03ch02	44450152
ST4.03ch02	44450159
ST4.03ch02	44450185
ST4.03ch02	44450186
ST4.03ch02	44450194
ST4.03ch02	44532740
ST4.03ch02	44532742
ST4.03ch02	44533954
ST4.03ch02	44533977
ST4.03ch02	44578043
ST4.03ch02	44595778
ST4.03ch02	44610085
ST4.03ch02	44610124
ST4.03ch02	44610143
ST4.03ch02	44623452
ST4.03ch02	44623453
ST4.03ch02	44623468
ST4.03ch02	44623496
ST4.03ch02	44623511
ST4.03ch02	44666370
ST4.03ch02	44666381
ST4.03ch02	44666419
ST4.03ch02	44668307
ST4.03ch02	44717505
ST4.03ch02	44717506
ST4.03ch02	44717527
ST4.03ch02	44823864
ST4.03ch02	44823884
ST4.03ch02	44823912
ST4.03ch02	44823936
ST4.03ch02	44920566
ST4.03ch02	44920984
ST4.03ch02	44928541
ST4.03ch02	44933052
ST4.03ch02	44933088
ST4.03ch02	44933089
ST4.03ch02	45048130
ST4.03ch02	45050783
ST4.03ch02	45050786
ST4.03ch02	45239301
ST4.03ch02	45239343
ST4.03ch02	45288200
ST4.03ch02	45288224
ST4.03ch02	45432828
ST4.03ch02	45432834
ST4.03ch02	45432879
ST4.03ch02	45432883
ST4.03ch02	45432885
ST4.03ch02	45432893
ST4.03ch02	45432895
ST4.03ch02	45724603
ST4.03ch02	45790085
ST4.03ch02	45790091
ST4.03ch02	45790115
ST4.03ch02	45813961
ST4.03ch02	45813981
ST4.03ch02	45905601
ST4.03ch02	45962158
ST4.03ch02	45962170
ST4.03ch02	45962200
ST4.03ch02	46104936
ST4.03ch02	46104937
ST4.03ch02	46104953
ST4.03ch02	46105000
ST4.03ch02	46116122
ST4.03ch02	46162818
ST4.03ch02	46386530
ST4.03ch02	46391792
ST4.03ch02	46435774
ST4.03ch02	46464911
ST4.03ch02	46464924
ST4.03ch02	46505090
ST4.03ch02	46505092
ST4.03ch02	46505176
ST4.03ch02	46685101
ST4.03ch02	46685128
ST4.03ch02	46709790
ST4.03ch02	46709815
ST4.03ch02	46709829
ST4.03ch02	46709834
ST4.03ch02	46717729
ST4.03ch02	46717738
ST4.03ch02	46717759
ST4.03ch02	46717763
ST4.03ch02	46717767
ST4.03ch02	46761262
ST4.03ch02	46761274
ST4.03ch02	46761403
ST4.03ch02	46761489
ST4.03ch02	46761509
ST4.03ch02	46934106
ST4.03ch02	46986422
ST4.03ch02	47009591
ST4.03ch02	47009596
ST4.03ch02	47009602
ST4.03ch02	47009650
ST4.03ch02	47009655
ST4.03ch02	47009661
ST4.03ch02	47101701
ST4.03ch02	47446052
ST4.03ch02	47446054
ST4.03ch02	47446063
ST4.03ch02	47446080
ST4.03ch02	47446087
ST4.03ch02	47616414
ST4.03ch02	47616415
ST4.03ch02	47616424
ST4.03ch02	47621778
ST4.03ch02	47621782
ST4.03ch02	47621809
ST4.03ch02	47621820
ST4.03ch02	47621827
ST4.03ch02	47633368
ST4.03ch02	47633372
ST4.03ch02	47684892
ST4.03ch02	47684913
ST4.03ch02	47684916
ST4.03ch02	47684922
ST4.03ch02	47684928
ST4.03ch02	47684940
ST4.03ch02	47684967
ST4.03ch02	47691800
ST4.03ch02	47702119
ST4.03ch02	47723392
ST4.03ch02	47723408
ST4.03ch02	47830868
ST4.03ch02	47830960
ST4.03ch02	47830970
ST4.03ch02	47830998
ST4.03ch02	47835099
ST4.03ch02	47835264
ST4.03ch02	47847721
ST4.03ch02	47847727
ST4.03ch02	47847732
ST4.03ch02	47847766
ST4.03ch02	47882606
ST4.03ch02	47882619
ST4.03ch02	47882648
ST4.03ch02	47882661
ST4.03ch02	48042026
ST4.03ch02	48042035
ST4.03ch02	48094398
ST4.03ch02	48124385
ST4.03ch02	48124391
ST4.03ch02	48444039
ST4.03ch02	48444061
ST4.03ch02	48455590
ST4.03ch02	48455633
ST4.03ch03	186428
ST4.03ch03	188887
ST4.03ch03	188893
ST4.03ch03	188947
ST4.03ch03	283889
ST4.03ch03	283892
ST4.03ch03	283893
ST4.03ch03	483591
ST4.03ch03	483596
ST4.03ch03	483653
ST4.03ch03	516408
ST4.03ch03	516421
ST4.03ch03	516426
ST4.03ch03	516449
ST4.03ch03	656647
ST4.03ch03	656658
ST4.03ch03	656672
ST4.03ch03	656673
ST4.03ch03	656690
ST4.03ch03	714348
ST4.03ch03	833519
ST4.03ch03	833525
ST4.03ch03	833549
ST4.03ch03	833554
ST4.03ch03	833562
ST4.03ch03	833563
ST4.03ch03	1858644
ST4.03ch03	1858655
ST4.03ch03	1858683
ST4.03ch03	2076494
ST4.03ch03	2857088
ST4.03ch03	2857089
ST4.03ch03	2857111
ST4.03ch03	3009398
ST4.03ch03	3009402
ST4.03ch03	3009406
ST4.03ch03	3009410
ST4.03ch03	3045364
ST4.03ch03	3045376
ST4.03ch03	3045412
ST4.03ch03	3055081
ST4.03ch03	3055088
ST4.03ch03	3354932
ST4.03ch03	3354958
ST4.03ch03	3374434
ST4.03ch03	3374437
ST4.03ch03	3374470
ST4.03ch03	3410013
ST4.03ch03	3508508
ST4.03ch03	3508526
ST4.03ch03	3508540
ST4.03ch03	3508552
ST4.03ch03	3508553
ST4.03ch03	3508555
ST4.03ch03	3508558
ST4.03ch03	3508575
ST4.03ch03	3510710
ST4.03ch03	3510731
ST4.03ch03	3578032
ST4.03ch03	3578033
ST4.03ch03	3754524
ST4.03ch03	3754550
ST4.03ch03	3790524
ST4.03ch03	3917171
ST4.03ch03	3917183
ST4.03ch03	3917255
ST4.03ch03	5410200
ST4.03ch03	5426070
ST4.03ch03	5426078
ST4.03ch03	5426105
ST4.03ch03	5426106
ST4.03ch03	5426108
ST4.03ch03	5426110
ST4.03ch03	5426117
ST4.03ch03	6800461
ST4.03ch03	6800476
ST4.03ch03	6800489
ST4.03ch03	6800492
ST4.03ch03	6880648
ST4.03ch03	6880690
ST4.03ch03	6880696
ST4.03ch03	6980242
ST4.03ch03	6980263
ST4.03ch03	6980275
ST4.03ch03	7105382
ST4.03ch03	7105383
ST4.03ch03	7105399
ST4.03ch03	7105412
ST4.03ch03	7105433
ST4.03ch03	7105473
ST4.03ch03	7105475
ST4.03ch03	7105482
ST4.03ch03	7105506
ST4.03ch03	7246673
ST4.03ch03	7246733
ST4.03ch03	7247025
ST4.03ch03	7336973
ST4.03ch03	7336978
ST4.03ch03	7336982
ST4.03ch03	7337045
ST4.03ch03	7337060
ST4.03ch03	7337061
ST4.03ch03	7337063
ST4.03ch03	7337067
ST4.03ch03	7828624
ST4.03ch03	7828651
ST4.03ch03	8542505
ST4.03ch03	8542568
ST4.03ch03	10654132
ST4.03ch03	11119073
ST4.03ch03	13455789
ST4.03ch03	13455821
ST4.03ch03	13455832
ST4.03ch03	13455838
ST4.03ch03	13455844
ST4.03ch03	13455848
ST4.03ch03	13455850
ST4.03ch03	13455862
ST4.03ch03	13455864
ST4.03ch03	13982156
ST4.03ch03	14121365
ST4.03ch03	14121384
ST4.03ch03	14142946
ST4.03ch03	14289839
ST4.03ch03	14289883
ST4.03ch03	14863000
ST4.03ch03	15243541
ST4.03ch03	17044034
ST4.03ch03	17201006
ST4.03ch03	17201038
ST4.03ch03	17201056
ST4.03ch03	20219236
ST4.03ch03	20219259
ST4.03ch03	22152012
ST4.03ch03	22152048
ST4.03ch03	22430859
ST4.03ch03	22430866
ST4.03ch03	22430868
ST4.03ch03	22430890
ST4.03ch03	22430898
ST4.03ch03	22435033
ST4.03ch03	22516721
ST4.03ch03	22516739
ST4.03ch03	22652449
ST4.03ch03	22652468
ST4.03ch03	23431321
ST4.03ch03	23756481
ST4.03ch03	26152991
ST4.03ch03	26905998
ST4.03ch03	26906002
ST4.03ch03	31029182
ST4.03ch03	31278475
ST4.03ch03	31278477
ST4.03ch03	31311408
ST4.03ch03	31906472
ST4.03ch03	32046151
ST4.03ch03	32046213
ST4.03ch03	32046219
ST4.03ch03	32757158
ST4.03ch03	33400343
ST4.03ch03	35121567
ST4.03ch03	35121570
ST4.03ch03	35121574
ST4.03ch03	35121588
ST4.03ch03	35121614
ST4.03ch03	35121617
ST4.03ch03	35458247
ST4.03ch03	35458275
ST4.03ch03	35458280
ST4.03ch03	35458298
ST4.03ch03	35458334
ST4.03ch03	36249764
ST4.03ch03	36249768
ST4.03ch03	36249795
ST4.03ch03	36480857
ST4.03ch03	36480878
ST4.03ch03	36613076
ST4.03ch03	36613128
ST4.03ch03	36613137
ST4.03ch03	36613160
ST4.03ch03	36613170
ST4.03ch03	36613178
ST4.03ch03	36613179
ST4.03ch03	36613208
ST4.03ch03	36613219
ST4.03ch03	36613249
ST4.03ch03	37702400
ST4.03ch03	37702433
ST4.03ch03	37702439
ST4.03ch03	37702449
ST4.03ch03	37702454
ST4.03ch03	38291026
ST4.03ch03	38291092
ST4.03ch03	38317100
ST4.03ch03	38334513
ST4.03ch03	38334516
ST4.03ch03	38334521
ST4.03ch03	38440900
ST4.03ch03	38440903
ST4.03ch03	38558079
ST4.03ch03	38637300
ST4.03ch03	38637506
ST4.03ch03	38637518
ST4.03ch03	39195763
ST4.03ch03	39195785
ST4.03ch03	39195803
ST4.03ch03	40102477
ST4.03ch03	40102489
ST4.03ch03	40102496
ST4.03ch03	40359854
ST4.03ch03	40359869
ST4.03ch03	40925324
ST4.03ch03	40925325
ST4.03ch03	40992039
ST4.03ch03	41059974
ST4.03ch03	41193039
ST4.03ch03	41536886
ST4.03ch03	41536898
ST4.03ch03	41536931
ST4.03ch03	41666975
ST4.03ch03	41993689
ST4.03ch03	41993721
ST4.03ch03	41993722
ST4.03ch03	41993729
ST4.03ch03	41993734
ST4.03ch03	42253721
ST4.03ch03	42258677
ST4.03ch03	42258678
ST4.03ch03	42258679
ST4.03ch03	42258704
ST4.03ch03	42258712
ST4.03ch03	42258716
ST4.03ch03	42259055
ST4.03ch03	42259091
ST4.03ch03	42428572
ST4.03ch03	42428586
ST4.03ch03	42568592
ST4.03ch03	42568596
ST4.03ch03	42568624
ST4.03ch03	42719979
ST4.03ch03	42720034
ST4.03ch03	42720036
ST4.03ch03	42836526
ST4.03ch03	42836539
ST4.03ch03	42843824
ST4.03ch03	42843851
ST4.03ch03	42843852
ST4.03ch03	42843863
ST4.03ch03	42949754
ST4.03ch03	43358220
ST4.03ch03	43398130
ST4.03ch03	43398159
ST4.03ch03	43398180
ST4.03ch03	43398192
ST4.03ch03	43435935
ST4.03ch03	43435954
ST4.03ch03	43435965
ST4.03ch03	43435966
ST4.03ch03	43435970
ST4.03ch03	43435975
ST4.03ch03	43463021
ST4.03ch03	43463024
ST4.03ch03	43463030
ST4.03ch03	43496111
ST4.03ch03	43496121
ST4.03ch03	43496125
ST4.03ch03	43496139
ST4.03ch03	43496146
ST4.03ch03	43814481
ST4.03ch03	43858182
ST4.03ch03	43858200
ST4.03ch03	43859974
ST4.03ch03	43859978
ST4.03ch03	43860005
ST4.03ch03	43860007
ST4.03ch03	43860012
ST4.03ch03	43860013
ST4.03ch03	43860014
ST4.03ch03	43860032
ST4.03ch03	43906840
ST4.03ch03	44179729
ST4.03ch03	44179814
ST4.03ch03	44179840
ST4.03ch03	44360026
ST4.03ch03	44360029
ST4.03ch03	44360093
ST4.03ch03	44588405
ST4.03ch03	44814315
ST4.03ch03	45005936
ST4.03ch03	45005940
ST4.03ch03	45005955
ST4.03ch03	45062878
ST4.03ch03	45062879
ST4.03ch03	45098351
ST4.03ch03	45098453
ST4.03ch03	45121010
ST4.03ch03	45179064
ST4.03ch03	45184942
ST4.03ch03	45243837
ST4.03ch03	45243851
ST4.03ch03	45243868
ST4.03ch03	45243873
ST4.03ch03	45388459
ST4.03ch03	45388489
ST4.03ch03	45498232
ST4.03ch03	45498239
ST4.03ch03	45498263
ST4.03ch03	45498266
ST4.03ch03	45498290
ST4.03ch03	45559887
ST4.03ch03	45559892
ST4.03ch03	45593444
ST4.03ch03	45593450
ST4.03ch03	45593468
ST4.03ch03	45593476
ST4.03ch03	45593478
ST4.03ch03	45593483
ST4.03ch03	45710480
ST4.03ch03	45710486
ST4.03ch03	45710487
ST4.03ch03	45710496
ST4.03ch03	45710539
ST4.03ch03	45720229
ST4.03ch03	45732730
ST4.03ch03	45732733
ST4.03ch03	45732748
ST4.03ch03	45736431
ST4.03ch03	45781637
ST4.03ch03	45781646
ST4.03ch03	45781647
ST4.03ch03	45781675
ST4.03ch03	45804804
ST4.03ch03	45823982
ST4.03ch03	45823989
ST4.03ch03	45825136
ST4.03ch03	45825146
ST4.03ch03	45860183
ST4.03ch03	45860192
ST4.03ch03	45860207
ST4.03ch03	45860218
ST4.03ch03	45860224
ST4.03ch03	45888282
ST4.03ch03	45888289
ST4.03ch03	45981192
ST4.03ch03	45981222
ST4.03ch03	46010728
ST4.03ch03	46254779
ST4.03ch03	46254784
ST4.03ch03	46254791
ST4.03ch03	46254798
ST4.03ch03	46254842
ST4.03ch03	46302559
ST4.03ch03	46474429
ST4.03ch03	46474433
ST4.03ch03	46526144
ST4.03ch03	46844489
ST4.03ch03	47075777
ST4.03ch03	47075782
ST4.03ch03	47093143
ST4.03ch03	47093182
ST4.03ch03	47137063
ST4.03ch03	47137064
ST4.03ch03	47170021
ST4.03ch03	47242937
[truncated: 5,806 more rows]
