# Supplementary material for: The Value of Expanding the Training Population to Improve Genomic Selection Models in Tetraploid Potato
Source: Front Plant Sci. 2018 Aug 6;9:1118. doi: 10.3389/fpls.2018.01118 (PMC6090097; doi:10.3389/fpls.2018.01118)
Supplement: Supplementary file 6 [file Data_Sheet_6.XLSX]

## Sheet: Sheet1
Supplementary Material
The value of expanding the training population in genomic selection models for tetraploid potato
Elsa Sverrisdóttir*, Ea Høegh Riis Sundmark, Heidi Øllegaard Johnsen, Hanne Grethe Kirk, Torben Asp, Luc Janss, Glenn Bryan, and Kåre L. Nielsen
* Correspondence: Elsa Sverrisdóttir: esv@bio.aau.dk
Supplementary File 6: List of SNP positions, 7800 markers randomly selected
Chromosome	Position	Selection
ST4.03ch07	483786	1
ST4.03ch11	13873512	1
ST4.03ch10	53341702	1
ST4.03ch04	64055318	1
ST4.03ch05	46930083	1
ST4.03ch01	84001922	1
ST4.03ch06	39294093	1
ST4.03ch11	4518705	1
ST4.03ch09	38074139	1
ST4.03ch08	42905071	1
ST4.03ch02	44662395	1
ST4.03ch03	61875678	1
ST4.03ch12	27683208	1
ST4.03ch02	30786996	1
ST4.03ch06	40406874	1
ST4.03ch06	48463021	1
ST4.03ch08	51953577	1
ST4.03ch05	2249017	1
ST4.03ch11	1115165	1
ST4.03ch04	55083772	1
ST4.03ch09	19231584	1
ST4.03ch08	52429502	1
ST4.03ch02	19838159	1
ST4.03ch12	53257166	1
ST4.03ch02	39356696	1
ST4.03ch06	27182590	1
ST4.03ch06	43589921	1
ST4.03ch11	37891650	1
ST4.03ch10	170774	1
ST4.03ch05	16683148	1
ST4.03ch02	31461584	1
ST4.03ch04	1714777	1
ST4.03ch00	7044875	1
ST4.03ch00	12491914	1
ST4.03ch08	45300492	1
ST4.03ch02	19851159	1
ST4.03ch12	27416007	1
ST4.03ch06	42744137	1
ST4.03ch05	16418811	1
ST4.03ch09	48151527	1
ST4.03ch01	70024519	1
ST4.03ch01	6022018	1
ST4.03ch03	60386671	1
ST4.03ch10	57239483	1
ST4.03ch07	45272526	1
ST4.03ch10	6155077	1
ST4.03ch06	537914	1
ST4.03ch04	45328323	1
ST4.03ch01	5502116	1
ST4.03ch11	4212797	1
ST4.03ch11	38606420	1
ST4.03ch06	57187938	1
ST4.03ch06	59255696	1
ST4.03ch03	35326202	1
ST4.03ch08	52490857	1
ST4.03ch04	6561567	1
ST4.03ch03	45862723	1
ST4.03ch11	2299994	1
ST4.03ch03	41659965	1
ST4.03ch06	45229445	1
ST4.03ch05	4233313	1
ST4.03ch09	20859704	1
ST4.03ch12	856105	1
ST4.03ch03	47498177	1
ST4.03ch01	2457461	1
ST4.03ch07	53796129	1
ST4.03ch03	53210272	1
ST4.03ch06	3214573	1
ST4.03ch06	54251241	1
ST4.03ch08	1620496	1
ST4.03ch07	54817042	1
ST4.03ch01	75571777	1
ST4.03ch08	56514905	1
ST4.03ch02	35248747	1
ST4.03ch02	24729668	1
ST4.03ch01	6004899	1
ST4.03ch03	53975683	1
ST4.03ch09	6754959	1
ST4.03ch10	45271790	1
ST4.03ch01	9524433	1
ST4.03ch03	50578893	1
ST4.03ch12	55827332	1
ST4.03ch05	50339916	1
ST4.03ch02	27077620	1
ST4.03ch00	22398358	1
ST4.03ch05	33486594	1
ST4.03ch04	10140599	1
ST4.03ch11	3878746	1
ST4.03ch04	68065887	1
ST4.03ch01	75474888	1
ST4.03ch08	180845	1
ST4.03ch07	53803238	1
ST4.03ch07	55166673	1
ST4.03ch07	53696020	1
ST4.03ch04	52741896	1
ST4.03ch01	84485276	1
ST4.03ch02	43794478	1
ST4.03ch03	41022272	1
ST4.03ch03	55106975	1
ST4.03ch03	46220822	1
ST4.03ch10	3663803	1
ST4.03ch01	78465533	1
ST4.03ch04	3812803	1
ST4.03ch03	60838825	1
ST4.03ch07	9898959	1
ST4.03ch05	4172711	1
ST4.03ch06	25518893	1
ST4.03ch08	2214617	1
ST4.03ch07	42119967	1
ST4.03ch06	4440411	1
ST4.03ch12	53629292	1
ST4.03ch12	50743217	1
ST4.03ch07	55543741	1
ST4.03ch11	26772292	1
ST4.03ch06	52882269	1
ST4.03ch07	31309261	1
ST4.03ch11	14996922	1
ST4.03ch12	42439911	1
ST4.03ch09	48161934	1
ST4.03ch01	81523041	1
ST4.03ch12	60574593	1
ST4.03ch04	5508290	1
ST4.03ch03	46783945	1
ST4.03ch10	25916660	1
ST4.03ch04	24441218	1
ST4.03ch04	45349685	1
ST4.03ch08	41482040	1
ST4.03ch03	42428572	1
ST4.03ch12	45426412	1
ST4.03ch03	56857968	1
ST4.03ch07	43295250	1
ST4.03ch04	62714348	1
ST4.03ch11	748384	1
ST4.03ch10	57729193	1
ST4.03ch11	11282376	1
ST4.03ch08	49885451	1
ST4.03ch03	44589868	1
ST4.03ch02	36197156	1
ST4.03ch06	56697334	1
ST4.03ch07	6776198	1
ST4.03ch02	20800151	1
ST4.03ch09	2929545	1
ST4.03ch02	39573615	1
ST4.03ch09	7500352	1
ST4.03ch05	36064371	1
ST4.03ch08	44825568	1
ST4.03ch04	4355517	1
ST4.03ch09	18488001	1
ST4.03ch00	11836960	1
ST4.03ch06	15778739	1
ST4.03ch04	64779298	1
ST4.03ch07	36158725	1
ST4.03ch11	4556149	1
ST4.03ch03	62064540	1
ST4.03ch08	3713456	1
ST4.03ch06	53702546	1
ST4.03ch11	39472390	1
ST4.03ch10	25068722	1
ST4.03ch11	3732884	1
ST4.03ch10	35121442	1
ST4.03ch12	464622	1
ST4.03ch02	37397407	1
ST4.03ch10	57905842	1
ST4.03ch02	41027777	1
ST4.03ch03	37412718	1
ST4.03ch07	41166830	1
ST4.03ch01	40692723	1
ST4.03ch10	49770215	1
ST4.03ch12	57695266	1
ST4.03ch11	40713006	1
ST4.03ch02	40346655	1
ST4.03ch04	7235003	1
ST4.03ch05	30657381	1
ST4.03ch07	3982099	1
ST4.03ch02	38624522	1
ST4.03ch04	69780489	1
ST4.03ch10	56585234	1
ST4.03ch05	22764433	1
ST4.03ch09	49548981	1
ST4.03ch07	38885542	1
ST4.03ch10	54822782	1
ST4.03ch09	35372006	1
ST4.03ch01	77526572	1
ST4.03ch11	38088961	1
ST4.03ch08	52581404	1
ST4.03ch04	32778323	1
ST4.03ch10	58264016	1
ST4.03ch12	2001743	1
ST4.03ch10	53154391	1
ST4.03ch12	2331574	1
ST4.03ch03	44589923	1
ST4.03ch03	3355181	1
ST4.03ch06	46639128	1
ST4.03ch03	47337440	1
ST4.03ch09	6982816	1
ST4.03ch02	11664917	1
ST4.03ch06	25223358	1
ST4.03ch02	26610594	1
ST4.03ch11	4004597	1
ST4.03ch07	44401159	1
ST4.03ch07	50903196	1
ST4.03ch12	224963	1
ST4.03ch04	59725765	1
ST4.03ch09	11519456	1
ST4.03ch07	55736716	1
ST4.03ch02	34997171	1
ST4.03ch04	2503535	1
ST4.03ch07	44935167	1
ST4.03ch01	60475607	1
ST4.03ch03	21358932	1
ST4.03ch01	80869820	1
ST4.03ch02	45220217	1
ST4.03ch09	58749957	1
ST4.03ch10	946466	1
ST4.03ch06	34296470	1
ST4.03ch07	51224926	1
ST4.03ch01	1652620	1
ST4.03ch09	30812382	1
ST4.03ch06	43935237	1
ST4.03ch12	54186296	1
ST4.03ch01	71085245	1
ST4.03ch12	43224215	1
ST4.03ch07	1688842	1
ST4.03ch08	52166819	1
ST4.03ch11	10158520	1
ST4.03ch11	43333662	1
ST4.03ch04	46096965	1
ST4.03ch12	20235261	1
ST4.03ch00	13620823	1
ST4.03ch07	7965338	1
ST4.03ch06	46860265	1
ST4.03ch06	53548820	1
ST4.03ch03	44983170	1
ST4.03ch10	54450061	1
ST4.03ch12	59450776	1
ST4.03ch03	61702178	1
ST4.03ch01	82927826	1
ST4.03ch02	36278878	1
ST4.03ch11	7978442	1
ST4.03ch03	5721229	1
ST4.03ch01	72388159	1
ST4.03ch07	8818875	1
ST4.03ch11	4243505	1
ST4.03ch03	57164245	1
ST4.03ch04	68148956	1
ST4.03ch02	45239184	1
ST4.03ch02	27459761	1
ST4.03ch08	45306928	1
ST4.03ch01	35291516	1
ST4.03ch09	58128240	1
ST4.03ch07	6439650	1
ST4.03ch10	55306732	1
ST4.03ch08	51374812	1
ST4.03ch12	59803401	1
ST4.03ch07	2343310	1
ST4.03ch06	42018073	1
ST4.03ch08	24855160	1
ST4.03ch01	73456106	1
ST4.03ch12	8135445	1
ST4.03ch01	11772197	1
ST4.03ch04	853381	1
ST4.03ch10	57264864	1
ST4.03ch02	22398537	1
ST4.03ch01	74695189	1
ST4.03ch06	3247559	1
ST4.03ch03	33400305	1
ST4.03ch08	38793164	1
ST4.03ch06	47224515	1
ST4.03ch11	12891759	1
ST4.03ch06	3214451	1
ST4.03ch03	40226258	1
ST4.03ch04	71270231	1
ST4.03ch08	48366227	1
ST4.03ch01	58540174	1
ST4.03ch05	8599515	1
ST4.03ch01	68087650	1
ST4.03ch09	3789071	1
ST4.03ch01	36930205	1
ST4.03ch09	55237374	1
ST4.03ch03	55290993	1
ST4.03ch04	56643663	1
ST4.03ch04	21514842	1
ST4.03ch11	31083650	1
ST4.03ch05	50590319	1
ST4.03ch10	18780171	1
ST4.03ch02	34994365	1
ST4.03ch09	5069901	1
ST4.03ch04	272638	1
ST4.03ch02	31448082	1
ST4.03ch08	37528271	1
ST4.03ch01	78169257	1
ST4.03ch01	76462949	1
ST4.03ch03	19809981	1
ST4.03ch05	46654767	1
ST4.03ch07	52940469	1
ST4.03ch08	3175706	1
ST4.03ch07	51052941	1
ST4.03ch08	448109	1
ST4.03ch12	1936422	1
ST4.03ch01	35992776	1
ST4.03ch07	41318627	1
ST4.03ch06	59193800	1
ST4.03ch07	51959287	1
ST4.03ch03	60522529	1
ST4.03ch01	81420184	1
ST4.03ch11	14663507	1
ST4.03ch01	79098139	1
ST4.03ch10	1357531	1
ST4.03ch10	53154406	1
ST4.03ch06	45140843	1
ST4.03ch11	8616424	1
ST4.03ch06	51872080	1
ST4.03ch03	3790168	1
ST4.03ch11	2298406	1
ST4.03ch08	43138082	1
ST4.03ch09	60296114	1
ST4.03ch11	37882467	1
ST4.03ch05	47928110	1
ST4.03ch07	40015966	1
ST4.03ch06	41257938	1
ST4.03ch03	46224064	1
ST4.03ch07	52940545	1
ST4.03ch04	46977865	1
ST4.03ch07	8742910	1
ST4.03ch09	7203612	1
ST4.03ch09	55109069	1
ST4.03ch03	51472221	1
ST4.03ch09	1564852	1
ST4.03ch10	5521290	1
ST4.03ch07	27160594	1
ST4.03ch04	10395197	1
ST4.03ch12	2845203	1
ST4.03ch09	52451194	1
ST4.03ch04	54256677	1
ST4.03ch09	54914336	1
ST4.03ch07	18405985	1
ST4.03ch07	56569965	1
ST4.03ch09	1711503	1
ST4.03ch05	390082	1
ST4.03ch12	49533022	1
ST4.03ch08	32076227	1
ST4.03ch10	59032459	1
ST4.03ch08	4767136	1
ST4.03ch02	3749286	1
ST4.03ch01	18362667	1
ST4.03ch11	13282479	1
ST4.03ch03	57540683	1
ST4.03ch02	24461930	1
ST4.03ch02	26902526	1
ST4.03ch04	45874282	1
ST4.03ch08	32574300	1
ST4.03ch01	76543091	1
ST4.03ch12	10199054	1
ST4.03ch08	53455668	1
ST4.03ch11	5288944	1
ST4.03ch06	53328654	1
ST4.03ch12	56354664	1
ST4.03ch09	38343610	1
ST4.03ch10	49391588	1
ST4.03ch01	73383885	1
ST4.03ch08	28421889	1
ST4.03ch12	56351495	1
ST4.03ch01	57639533	1
ST4.03ch01	49968569	1
ST4.03ch11	41213351	1
ST4.03ch09	60664778	1
ST4.03ch03	51091172	1
ST4.03ch10	191370	1
ST4.03ch08	21441594	1
ST4.03ch05	2724684	1
ST4.03ch10	53155300	1
ST4.03ch04	55238635	1
ST4.03ch06	34311545	1
ST4.03ch11	45270582	1
ST4.03ch02	43523723	1
ST4.03ch07	9081093	1
ST4.03ch01	88017520	1
ST4.03ch09	5161968	1
ST4.03ch05	6203084	1
ST4.03ch06	2776136	1
ST4.03ch11	7417138	1
ST4.03ch03	51404336	1
ST4.03ch02	42083642	1
ST4.03ch05	48331429	1
ST4.03ch02	28505664	1
ST4.03ch08	272810	1
ST4.03ch11	10294496	1
ST4.03ch05	44305118	1
ST4.03ch07	40918441	1
ST4.03ch03	50230892	1
ST4.03ch06	50478784	1
ST4.03ch09	60589953	1
ST4.03ch05	3150273	1
ST4.03ch08	42769982	1
ST4.03ch00	28995619	1
ST4.03ch01	84767210	1
ST4.03ch09	4322535	1
ST4.03ch06	42033533	1
ST4.03ch00	46437513	1
ST4.03ch06	46741359	1
ST4.03ch09	47751276	1
ST4.03ch01	74927478	1
ST4.03ch01	61932477	1
ST4.03ch04	71842957	1
ST4.03ch09	7304943	1
ST4.03ch07	666512	1
ST4.03ch02	32224742	1
ST4.03ch02	33121841	1
ST4.03ch05	1832272	1
ST4.03ch07	51957151	1
ST4.03ch03	54040987	1
ST4.03ch01	49886841	1
ST4.03ch10	52478830	1
ST4.03ch09	51988569	1
ST4.03ch02	20193822	1
ST4.03ch02	35677655	1
ST4.03ch01	72021017	1
ST4.03ch01	83460396	1
ST4.03ch08	37215360	1
ST4.03ch00	22525803	1
ST4.03ch10	1273897	1
ST4.03ch00	12814808	1
ST4.03ch10	56968117	1
ST4.03ch02	27418180	1
ST4.03ch06	41264356	1
ST4.03ch11	39869842	1
ST4.03ch06	45286570	1
ST4.03ch03	57112153	1
ST4.03ch03	32824202	1
ST4.03ch07	5766738	1
ST4.03ch11	9917975	1
ST4.03ch06	1947226	1
ST4.03ch02	38378128	1
ST4.03ch04	45574883	1
ST4.03ch08	6444838	1
ST4.03ch06	43217991	1
ST4.03ch03	57291537	1
ST4.03ch11	16221593	1
ST4.03ch12	8510753	1
ST4.03ch05	17840626	1
ST4.03ch06	511122	1
ST4.03ch01	1477728	1
ST4.03ch01	44847001	1
ST4.03ch08	275705	1
ST4.03ch03	47801637	1
ST4.03ch03	57012076	1
ST4.03ch12	58265637	1
ST4.03ch11	18153995	1
ST4.03ch07	51956925	1
ST4.03ch07	52217242	1
ST4.03ch09	8514288	1
ST4.03ch05	50877888	1
ST4.03ch07	56416582	1
ST4.03ch12	53792440	1
ST4.03ch03	60783020	1
ST4.03ch06	45264249	1
ST4.03ch03	53560833	1
ST4.03ch02	47528113	1
ST4.03ch05	13073178	1
ST4.03ch12	8510955	1
ST4.03ch06	13042791	1
ST4.03ch08	50691996	1
ST4.03ch08	3713546	1
ST4.03ch04	59394864	1
ST4.03ch04	53267459	1
ST4.03ch12	50578932	1
ST4.03ch10	16413585	1
ST4.03ch04	61539032	1
ST4.03ch09	1233059	1
ST4.03ch09	48250617	1
ST4.03ch11	1187756	1
ST4.03ch10	13949819	1
ST4.03ch02	35123512	1
ST4.03ch07	51560050	1
ST4.03ch10	58947232	1
ST4.03ch05	43246347	1
ST4.03ch01	13108761	1
ST4.03ch02	44611053	1
ST4.03ch06	16418105	1
ST4.03ch07	41086954	1
ST4.03ch04	8634324	1
ST4.03ch08	35838164	1
ST4.03ch12	20235178	1
ST4.03ch12	7180616	1
ST4.03ch05	8549558	1
ST4.03ch01	43352346	1
ST4.03ch06	59180090	1
ST4.03ch09	57740424	1
ST4.03ch03	58285879	1
ST4.03ch11	5022139	1
ST4.03ch01	83941897	1
ST4.03ch03	46668760	1
ST4.03ch06	47428239	1
ST4.03ch07	12421078	1
ST4.03ch05	9686109	1
ST4.03ch02	16369069	1
ST4.03ch11	17039248	1
ST4.03ch06	19908766	1
ST4.03ch11	39992558	1
ST4.03ch11	2702051	1
ST4.03ch06	50287653	1
ST4.03ch12	22291200	1
ST4.03ch08	47762317	1
ST4.03ch01	59267591	1
ST4.03ch09	2664734	1
ST4.03ch07	54877914	1
ST4.03ch09	2237067	1
ST4.03ch07	6704715	1
ST4.03ch02	45725759	1
ST4.03ch04	10440318	1
ST4.03ch04	5083405	1
ST4.03ch03	61124230	1
ST4.03ch12	54821254	1
ST4.03ch03	62007958	1
ST4.03ch11	20781482	1
ST4.03ch06	21486339	1
ST4.03ch02	17416073	1
ST4.03ch08	229990	1
ST4.03ch01	79436920	1
ST4.03ch06	49578567	1
ST4.03ch03	39514992	1
ST4.03ch01	88185521	1
ST4.03ch04	49474197	1
ST4.03ch11	34787586	1
ST4.03ch09	2610210	1
ST4.03ch06	55130166	1
ST4.03ch10	54089923	1
ST4.03ch07	42166675	1
ST4.03ch08	32954896	1
ST4.03ch04	46791231	1
ST4.03ch03	54829102	1
ST4.03ch06	42120690	1
ST4.03ch08	36362190	1
ST4.03ch03	3509077	1
ST4.03ch05	44945188	1
ST4.03ch05	9640542	1
ST4.03ch09	55057694	1
ST4.03ch06	50939003	1
ST4.03ch05	841998	1
ST4.03ch11	6607648	1
ST4.03ch08	22025506	1
ST4.03ch01	4382442	1
ST4.03ch07	25800023	1
ST4.03ch06	49743000	1
ST4.03ch07	55256947	1
ST4.03ch01	52353701	1
ST4.03ch05	13117535	1
ST4.03ch06	17087081	1
ST4.03ch07	44284417	1
ST4.03ch03	43398192	1
ST4.03ch05	22712379	1
ST4.03ch03	40226250	1
ST4.03ch07	10502589	1
ST4.03ch12	1274105	1
ST4.03ch07	54527207	1
ST4.03ch01	84396486	1
ST4.03ch03	51038360	1
ST4.03ch03	47321665	1
ST4.03ch09	48307193	1
ST4.03ch09	5070637	1
ST4.03ch10	7765843	1
ST4.03ch03	54061589	1
ST4.03ch06	53567028	1
ST4.03ch05	46492820	1
ST4.03ch01	45396511	1
ST4.03ch05	51213585	1
ST4.03ch09	21384667	1
ST4.03ch06	4419302	1
ST4.03ch01	64069495	1
ST4.03ch02	43807945	1
ST4.03ch01	52353706	1
ST4.03ch08	56694242	1
ST4.03ch06	33827838	1
ST4.03ch10	55068324	1
ST4.03ch03	33454211	1
ST4.03ch03	43463024	1
ST4.03ch08	48576020	1
ST4.03ch01	87471379	1
ST4.03ch04	5521828	1
ST4.03ch09	48702943	1
ST4.03ch04	6583191	1
ST4.03ch08	43121028	1
ST4.03ch08	47346075	1
ST4.03ch01	67111559	1
ST4.03ch11	25487554	1
ST4.03ch06	53039454	1
ST4.03ch11	9301440	1
ST4.03ch01	80106538	1
ST4.03ch07	1722063	1
ST4.03ch09	7499031	1
ST4.03ch07	37160402	1
ST4.03ch09	13559565	1
ST4.03ch11	9594730	1
ST4.03ch09	5852704	1
ST4.03ch02	36768835	1
ST4.03ch05	48449710	1
ST4.03ch01	44194846	1
ST4.03ch02	40392626	1
ST4.03ch09	38210217	1
ST4.03ch10	56643571	1
ST4.03ch01	58961285	1
ST4.03ch08	32975724	1
ST4.03ch02	46265581	1
ST4.03ch09	56075554	1
ST4.03ch12	60658122	1
ST4.03ch01	2050505	1
ST4.03ch07	35465203	1
ST4.03ch03	45732733	1
ST4.03ch05	43827476	1
ST4.03ch06	50062907	1
ST4.03ch08	55041517	1
ST4.03ch06	51919516	1
ST4.03ch10	31204693	1
ST4.03ch03	55561423	1
ST4.03ch01	3154379	1
ST4.03ch01	1511988	1
ST4.03ch07	45842064	1
ST4.03ch06	3554012	1
ST4.03ch03	45730562	1
ST4.03ch12	61039946	1
ST4.03ch08	54051684	1
ST4.03ch07	2684364	1
ST4.03ch08	48868636	1
ST4.03ch06	57346264	1
ST4.03ch08	8451529	1
ST4.03ch03	51087636	1
ST4.03ch07	42563136	1
ST4.03ch01	74576280	1
ST4.03ch04	68000440	1
ST4.03ch04	41086281	1
ST4.03ch06	44120406	1
ST4.03ch04	54241813	1
ST4.03ch05	5055176	1
ST4.03ch03	21343741	1
ST4.03ch11	3880166	1
ST4.03ch12	3493082	1
ST4.03ch01	67560813	1
ST4.03ch02	39988538	1
ST4.03ch04	9521180	1
ST4.03ch03	55250549	1
ST4.03ch11	2233078	1
ST4.03ch10	48868095	1
ST4.03ch09	6045216	1
ST4.03ch11	39758805	1
ST4.03ch12	58263165	1
ST4.03ch01	80937181	1
ST4.03ch09	61375153	1
ST4.03ch12	2344519	1
ST4.03ch06	38712816	1
ST4.03ch05	21918010	1
ST4.03ch04	11322061	1
ST4.03ch11	2359442	1
ST4.03ch04	65528154	1
ST4.03ch06	55470892	1
ST4.03ch12	54731261	1
ST4.03ch09	61028164	1
ST4.03ch05	25780895	1
ST4.03ch09	46941564	1
ST4.03ch03	53414727	1
ST4.03ch07	36874467	1
ST4.03ch03	50915767	1
ST4.03ch04	64045291	1
ST4.03ch03	51887686	1
ST4.03ch12	57489601	1
ST4.03ch10	57050839	1
ST4.03ch01	88571934	1
ST4.03ch03	60531883	1
ST4.03ch08	44918786	1
ST4.03ch02	38363582	1
ST4.03ch00	12491562	1
ST4.03ch04	56638776	1
ST4.03ch10	21689201	1
ST4.03ch11	31821509	1
ST4.03ch01	80947703	1
ST4.03ch02	23039224	1
ST4.03ch01	24135071	1
ST4.03ch07	13637862	1
ST4.03ch06	51229170	1
ST4.03ch09	60607984	1
ST4.03ch01	71590169	1
ST4.03ch03	3420600	1
ST4.03ch06	47581601	1
ST4.03ch09	3236575	1
ST4.03ch03	53272625	1
ST4.03ch11	13873629	1
ST4.03ch07	37930943	1
ST4.03ch12	56065638	1
ST4.03ch12	56186308	1
ST4.03ch07	1688814	1
ST4.03ch04	8173416	1
ST4.03ch03	46541448	1
ST4.03ch11	6239119	1
ST4.03ch06	48706686	1
ST4.03ch04	5133413	1
ST4.03ch09	56857544	1
ST4.03ch05	10055164	1
ST4.03ch02	29912989	1
ST4.03ch01	2827223	1
ST4.03ch01	59842661	1
ST4.03ch01	86510310	1
ST4.03ch01	7411238	1
ST4.03ch06	49406412	1
ST4.03ch05	46661508	1
ST4.03ch09	57664631	1
ST4.03ch00	36553291	1
ST4.03ch11	43742501	1
ST4.03ch12	58788077	1
ST4.03ch05	10018850	1
ST4.03ch07	54982698	1
ST4.03ch04	8132666	1
ST4.03ch03	44615951	1
ST4.03ch09	56273118	1
ST4.03ch07	14067830	1
ST4.03ch11	39607146	1
ST4.03ch06	40677221	1
ST4.03ch07	31254523	1
ST4.03ch04	375996	1
ST4.03ch03	5389609	1
ST4.03ch06	41264280	1
ST4.03ch02	16584914	1
ST4.03ch01	88507188	1
ST4.03ch12	273334	1
ST4.03ch06	43484233	1
ST4.03ch03	44511750	1
ST4.03ch01	59261337	1
ST4.03ch01	88369478	1
ST4.03ch06	194136	1
ST4.03ch10	33647387	1
ST4.03ch03	61566109	1
ST4.03ch06	49272856	1
ST4.03ch05	19157658	1
ST4.03ch06	55807449	1
ST4.03ch02	45219970	1
ST4.03ch05	3019902	1
ST4.03ch06	45229441	1
ST4.03ch07	37459618	1
ST4.03ch00	41032412	1
ST4.03ch11	35947999	1
ST4.03ch07	53359192	1
ST4.03ch02	38222138	1
ST4.03ch09	43844207	1
ST4.03ch10	54796644	1
ST4.03ch11	41201216	1
ST4.03ch04	70365141	1
ST4.03ch12	35498210	1
ST4.03ch07	6385853	1
ST4.03ch03	51887682	1
ST4.03ch10	53350111	1
ST4.03ch01	79980760	1
ST4.03ch05	50391803	1
ST4.03ch12	51617136	1
ST4.03ch12	1252216	1
ST4.03ch07	38608978	1
ST4.03ch04	55489059	1
ST4.03ch08	37379773	1
ST4.03ch10	23619786	1
ST4.03ch11	13758967	1
ST4.03ch12	55852251	1
ST4.03ch01	61513962	1
ST4.03ch02	7049144	1
ST4.03ch03	46681344	1
ST4.03ch01	29241377	1
ST4.03ch01	64947968	1
ST4.03ch02	46504888	1
ST4.03ch11	42150570	1
ST4.03ch01	67305574	1
ST4.03ch07	35747245	1
ST4.03ch01	82187317	1
ST4.03ch09	4795750	1
ST4.03ch01	53342667	1
ST4.03ch09	57394192	1
ST4.03ch02	39866712	1
ST4.03ch04	53308588	1
ST4.03ch02	47934815	1
ST4.03ch09	58732481	1
ST4.03ch09	6178253	1
ST4.03ch09	53843739	1
ST4.03ch04	6409388	1
ST4.03ch04	72149277	1
ST4.03ch07	42124967	1
ST4.03ch03	61560980	1
ST4.03ch07	40666404	1
ST4.03ch02	37886400	1
ST4.03ch11	8459427	1
ST4.03ch06	4064120	1
ST4.03ch08	2089712	1
ST4.03ch03	36934742	1
ST4.03ch10	14148404	1
ST4.03ch07	11447798	1
ST4.03ch01	86354945	1
ST4.03ch12	952193	1
ST4.03ch08	46279911	1
ST4.03ch10	55081772	1
ST4.03ch07	36158633	1
ST4.03ch04	4771770	1
ST4.03ch10	56585239	1
ST4.03ch06	29431464	1
ST4.03ch09	27209259	1
ST4.03ch12	26423347	1
ST4.03ch08	1965565	1
ST4.03ch02	44826614	1
ST4.03ch02	41528083	1
ST4.03ch00	22680387	1
ST4.03ch04	62635058	1
ST4.03ch10	55763051	1
ST4.03ch09	13562546	1
ST4.03ch01	44842705	1
ST4.03ch06	15618279	1
ST4.03ch01	83810170	1
ST4.03ch08	9559608	1
ST4.03ch11	2359501	1
ST4.03ch06	56453636	1
ST4.03ch01	78280259	1
ST4.03ch01	61332752	1
ST4.03ch06	55279401	1
ST4.03ch06	44825604	1
ST4.03ch02	9292741	1
ST4.03ch03	10463140	1
ST4.03ch02	37618936	1
ST4.03ch11	18094140	1
ST4.03ch09	52761130	1
ST4.03ch10	1101098	1
ST4.03ch04	70212292	1
ST4.03ch10	857418	1
ST4.03ch05	51495171	1
ST4.03ch07	53732774	1
ST4.03ch11	836708	1
ST4.03ch12	60027284	1
ST4.03ch07	2800216	1
ST4.03ch06	51083403	1
ST4.03ch03	51056201	1
ST4.03ch08	56766953	1
ST4.03ch02	28742161	1
ST4.03ch11	3319143	1
ST4.03ch08	18082502	1
ST4.03ch10	831408	1
ST4.03ch05	3572524	1
ST4.03ch11	12428894	1
ST4.03ch03	3448390	1
ST4.03ch01	6295788	1
ST4.03ch01	11646637	1
ST4.03ch05	50648412	1
ST4.03ch06	8988450	1
ST4.03ch11	43725165	1
ST4.03ch09	15661565	1
ST4.03ch01	85653421	1
ST4.03ch06	48660003	1
ST4.03ch03	61001467	1
ST4.03ch00	38149316	1
ST4.03ch07	7154819	1
ST4.03ch05	8164782	1
ST4.03ch12	9946412	1
ST4.03ch07	798198	1
ST4.03ch05	27572925	1
ST4.03ch03	56014237	1
ST4.03ch01	63273749	1
ST4.03ch02	14637624	1
ST4.03ch06	38237886	1
ST4.03ch10	54667353	1
ST4.03ch08	38861988	1
ST4.03ch02	20035865	1
ST4.03ch04	65865774	1
ST4.03ch02	25485329	1
ST4.03ch07	20456899	1
ST4.03ch03	56493088	1
ST4.03ch04	6459596	1
ST4.03ch05	50590369	1
ST4.03ch05	49005488	1
ST4.03ch02	43704504	1
ST4.03ch03	51919642	1
ST4.03ch04	64861457	1
ST4.03ch07	53042482	1
ST4.03ch09	2078610	1
ST4.03ch04	62229310	1
ST4.03ch02	41449473	1
ST4.03ch05	45544180	1
ST4.03ch03	49297677	1
ST4.03ch05	2113277	1
ST4.03ch10	58896310	1
ST4.03ch08	15988169	1
ST4.03ch09	7143002	1
ST4.03ch02	2032889	1
ST4.03ch09	5629728	1
ST4.03ch01	32505250	1
ST4.03ch11	38045594	1
ST4.03ch09	57005581	1
ST4.03ch06	46502317	1
ST4.03ch07	45837733	1
ST4.03ch06	55417302	1
ST4.03ch05	6623077	1
ST4.03ch03	60838716	1
ST4.03ch11	1747891	1
ST4.03ch09	53846229	1
ST4.03ch04	67138181	1
ST4.03ch07	43957293	1
ST4.03ch08	1399988	1
ST4.03ch03	39195740	1
ST4.03ch07	49846364	1
ST4.03ch01	3124287	1
ST4.03ch11	6714503	1
ST4.03ch01	10131259	1
ST4.03ch03	4086001	1
ST4.03ch08	8039081	1
ST4.03ch06	194281	1
ST4.03ch11	14327865	1
ST4.03ch10	20869221	1
ST4.03ch01	60661883	1
ST4.03ch06	53401656	1
ST4.03ch01	79221777	1
ST4.03ch06	40824035	1
ST4.03ch02	42239934	1
ST4.03ch08	1328561	1
ST4.03ch09	348240	1
ST4.03ch06	1443543	1
ST4.03ch01	49919420	1
ST4.03ch09	3325996	1
ST4.03ch08	22390200	1
ST4.03ch01	55693915	1
ST4.03ch11	38994657	1
ST4.03ch06	48420941	1
ST4.03ch10	59011971	1
ST4.03ch12	50775016	1
ST4.03ch00	767275	1
ST4.03ch01	41974769	1
ST4.03ch04	18530912	1
ST4.03ch10	328571	1
ST4.03ch01	74864551	1
ST4.03ch11	15009743	1
ST4.03ch07	44670337	1
ST4.03ch02	30429194	1
ST4.03ch08	44825538	1
ST4.03ch04	54385862	1
ST4.03ch01	84458356	1
ST4.03ch06	48462097	1
ST4.03ch06	10845796	1
ST4.03ch10	58849163	1
ST4.03ch02	42743116	1
ST4.03ch12	23289200	1
ST4.03ch12	57695263	1
ST4.03ch08	55370485	1
ST4.03ch09	11698390	1
ST4.03ch12	10727076	1
ST4.03ch05	802320	1
ST4.03ch03	51853521	1
ST4.03ch01	63587705	1
ST4.03ch06	39531763	1
ST4.03ch05	17429548	1
ST4.03ch01	6194153	1
ST4.03ch02	18688585	1
ST4.03ch01	46576294	1
ST4.03ch05	4967697	1
ST4.03ch06	37473041	1
ST4.03ch07	4080252	1
ST4.03ch00	28239778	1
ST4.03ch08	51233935	1
ST4.03ch10	52021022	1
ST4.03ch04	66465426	1
ST4.03ch04	7475082	1
ST4.03ch08	42769927	1
ST4.03ch04	61344223	1
ST4.03ch05	9716904	1
ST4.03ch12	11047146	1
ST4.03ch09	5538579	1
ST4.03ch05	7742243	1
ST4.03ch12	11572010	1
ST4.03ch02	707787	1
ST4.03ch09	31910914	1
ST4.03ch01	66479932	1
ST4.03ch01	83622960	1
ST4.03ch08	53294353	1
ST4.03ch08	405857	1
ST4.03ch01	30131979	1
ST4.03ch09	57345236	1
ST4.03ch07	53362888	1
ST4.03ch01	82066632	1
ST4.03ch00	20924727	1
ST4.03ch06	52588489	1
ST4.03ch01	65266521	1
ST4.03ch01	73669903	1
ST4.03ch02	31437343	1
ST4.03ch01	85672384	1
ST4.03ch03	38290166	1
ST4.03ch08	54102532	1
ST4.03ch01	69026834	1
ST4.03ch07	27170198	1
ST4.03ch03	1834854	1
ST4.03ch03	46526078	1
ST4.03ch01	62288406	1
ST4.03ch02	16706232	1
ST4.03ch03	827293	1
ST4.03ch05	1103521	1
ST4.03ch05	49204176	1
ST4.03ch09	44622727	1
ST4.03ch04	55455019	1
ST4.03ch01	73373008	1
ST4.03ch09	56079726	1
ST4.03ch01	68958007	1
ST4.03ch11	8235003	1
ST4.03ch00	18332028	1
ST4.03ch02	19538707	1
ST4.03ch07	34595151	1
ST4.03ch01	73096479	1
ST4.03ch12	56227973	1
ST4.03ch10	45845315	1
ST4.03ch08	45251063	1
ST4.03ch07	50345057	1
ST4.03ch05	11937050	1
ST4.03ch01	57378953	1
ST4.03ch12	2399687	1
ST4.03ch01	1281543	1
ST4.03ch02	20821281	1
ST4.03ch01	78465355	1
ST4.03ch01	61540598	1
ST4.03ch11	42491474	1
ST4.03ch07	43289729	1
ST4.03ch07	44054006	1
ST4.03ch06	11754272	1
ST4.03ch09	52222305	1
ST4.03ch05	11202778	1
ST4.03ch10	29033651	1
ST4.03ch10	2743830	1
ST4.03ch06	45717778	1
ST4.03ch04	8413064	1
ST4.03ch01	88033549	1
ST4.03ch11	34426719	1
ST4.03ch04	69690943	1
ST4.03ch08	48029925	1
ST4.03ch01	49492195	1
ST4.03ch04	14277638	1
ST4.03ch04	314079	1
ST4.03ch00	5090588	1
ST4.03ch01	43367951	1
ST4.03ch11	2124903	1
ST4.03ch02	45050786	1
ST4.03ch05	43222895	1
ST4.03ch01	75254660	1
ST4.03ch01	28098596	1
ST4.03ch08	55432878	1
ST4.03ch05	11744147	1
ST4.03ch08	13921309	1
ST4.03ch00	28483673	1
ST4.03ch02	33997684	1
ST4.03ch10	55612329	1
ST4.03ch03	54031635	1
ST4.03ch07	43376234	1
ST4.03ch05	9698435	1
ST4.03ch04	62754781	1
ST4.03ch04	8661170	1
ST4.03ch05	803160	1
ST4.03ch06	45752266	1
ST4.03ch02	8707992	1
ST4.03ch07	565075	1
ST4.03ch10	20097152	1
ST4.03ch04	63569766	1
ST4.03ch09	60002252	1
ST4.03ch07	13485549	1
ST4.03ch09	1970798	1
ST4.03ch01	37612995	1
ST4.03ch03	2028504	1
ST4.03ch00	28485197	1
ST4.03ch01	80530976	1
ST4.03ch01	39388147	1
ST4.03ch02	46577814	1
ST4.03ch12	57779138	1
ST4.03ch09	56668378	1
ST4.03ch11	8039245	1
ST4.03ch01	81622536	1
ST4.03ch12	51280873	1
ST4.03ch04	67842071	1
ST4.03ch08	55642945	1
ST4.03ch03	32824048	1
ST4.03ch06	335557	1
ST4.03ch05	8778917	1
ST4.03ch01	62543575	1
ST4.03ch08	48855697	1
ST4.03ch10	47173053	1
ST4.03ch03	50847415	1
ST4.03ch06	56564441	1
ST4.03ch01	67528329	1
ST4.03ch04	271726	1
ST4.03ch08	35409270	1
ST4.03ch04	4551022	1
ST4.03ch11	4327711	1
ST4.03ch03	47196797	1
ST4.03ch08	47499115	1
ST4.03ch01	76614594	1
ST4.03ch09	46200878	1
ST4.03ch02	14624536	1
ST4.03ch11	8076919	1
ST4.03ch11	3356182	1
ST4.03ch12	9205891	1
ST4.03ch03	15037379	1
ST4.03ch11	3319213	1
ST4.03ch09	16917673	1
ST4.03ch06	32107355	1
ST4.03ch08	7956179	1
ST4.03ch12	2104560	1
ST4.03ch06	59163245	1
ST4.03ch03	57804545	1
ST4.03ch04	65301176	1
ST4.03ch05	1883899	1
ST4.03ch12	3171753	1
ST4.03ch08	8354215	1
ST4.03ch04	1114056	1
ST4.03ch11	2199825	1
ST4.03ch12	3858348	1
ST4.03ch07	53698067	1
ST4.03ch08	5636306	1
ST4.03ch06	48564240	1
ST4.03ch11	3751354	1
ST4.03ch11	1423781	1
ST4.03ch06	48299110	1
ST4.03ch01	65543119	1
ST4.03ch07	49162206	1
ST4.03ch06	37868091	1
ST4.03ch00	12398206	1
ST4.03ch02	24186783	1
ST4.03ch09	5850466	1
ST4.03ch11	24630084	1
ST4.03ch06	42060863	1
ST4.03ch10	58935465	1
ST4.03ch07	49629249	1
ST4.03ch11	1103183	1
ST4.03ch10	59186589	1
ST4.03ch07	36545916	1
ST4.03ch11	39663120	1
ST4.03ch05	1711756	1
ST4.03ch12	39125870	1
ST4.03ch05	41435631	1
ST4.03ch07	1071787	1
ST4.03ch05	49805872	1
ST4.03ch10	58946017	1
ST4.03ch07	55094939	1
ST4.03ch06	53860772	1
ST4.03ch07	47804754	1
ST4.03ch09	61167008	1
ST4.03ch06	50062853	1
ST4.03ch11	34117982	1
ST4.03ch01	78148596	1
ST4.03ch07	44534493	1
ST4.03ch01	78728503	1
ST4.03ch07	42039302	1
ST4.03ch11	2116619	1
ST4.03ch06	44455283	1
ST4.03ch01	78383960	1
ST4.03ch05	3828957	1
ST4.03ch01	77805269	1
ST4.03ch04	57859363	1
ST4.03ch02	42027179	1
ST4.03ch03	51271477	1
ST4.03ch05	447862	1
ST4.03ch01	45417018	1
ST4.03ch10	47318917	1
ST4.03ch06	50126800	1
ST4.03ch07	50150382	1
ST4.03ch02	38347604	1
ST4.03ch02	41410042	1
ST4.03ch09	15661492	1
ST4.03ch06	45148417	1
ST4.03ch05	52001513	1
ST4.03ch09	5538798	1
ST4.03ch11	5411110	1
ST4.03ch04	11367234	1
ST4.03ch12	50573580	1
ST4.03ch11	7295862	1
ST4.03ch11	1312012	1
ST4.03ch01	88373857	1
ST4.03ch06	804405	1
ST4.03ch11	8561024	1
ST4.03ch06	46020762	1
ST4.03ch12	58264460	1
ST4.03ch12	57373745	1
ST4.03ch03	5431045	1
ST4.03ch09	26322152	1
ST4.03ch07	51855349	1
ST4.03ch06	53250082	1
ST4.03ch07	50347334	1
ST4.03ch01	3073228	1
ST4.03ch01	87735868	1
ST4.03ch12	3907161	1
ST4.03ch04	1896607	1
ST4.03ch01	72842130	1
ST4.03ch12	57694973	1
ST4.03ch05	9627355	1
ST4.03ch12	9220933	1
ST4.03ch10	53378360	1
ST4.03ch03	58137543	1
ST4.03ch01	28301118	1
ST4.03ch09	5552956	1
ST4.03ch02	33118614	1
ST4.03ch12	36983271	1
ST4.03ch02	40271262	1
ST4.03ch09	56039616	1
ST4.03ch01	74156808	1
ST4.03ch03	45391763	1
ST4.03ch10	58069286	1
ST4.03ch01	552157	1
ST4.03ch03	61602213	1
ST4.03ch06	52056086	1
ST4.03ch04	5513441	1
ST4.03ch10	54799959	1
ST4.03ch02	38966462	1
ST4.03ch01	63212367	1
ST4.03ch11	42277326	1
ST4.03ch10	57729186	1
ST4.03ch12	57913371	1
ST4.03ch02	43375573	1
ST4.03ch10	57879112	1
ST4.03ch10	19091421	1
ST4.03ch09	52470910	1
ST4.03ch05	44005385	1
ST4.03ch07	21475494	1
ST4.03ch10	54778889	1
ST4.03ch12	1272787	1
ST4.03ch03	43860014	1
ST4.03ch04	1969606	1
ST4.03ch12	52045947	1
ST4.03ch03	53706444	1
ST4.03ch02	16173568	1
ST4.03ch02	38648361	1
ST4.03ch01	85284764	1
ST4.03ch10	16837934	1
ST4.03ch00	36784421	1
ST4.03ch09	58995703	1
ST4.03ch12	978184	1
ST4.03ch05	5693775	1
ST4.03ch03	57244570	1
ST4.03ch08	45130362	1
ST4.03ch06	34296492	1
ST4.03ch04	50207835	1
ST4.03ch07	1367960	1
ST4.03ch05	16136265	1
ST4.03ch03	3125151	1
ST4.03ch04	7122700	1
ST4.03ch12	37925000	1
ST4.03ch08	5222052	1
ST4.03ch02	36323000	1
ST4.03ch04	4926345	1
ST4.03ch07	267001	1
ST4.03ch02	45704824	1
ST4.03ch01	3490418	1
ST4.03ch00	18332017	1
ST4.03ch00	3346215	1
ST4.03ch03	740991	1
ST4.03ch02	46186650	1
ST4.03ch10	46903353	1
ST4.03ch00	38149382	1
ST4.03ch08	38903256	1
ST4.03ch01	78237967	1
ST4.03ch11	2298304	1
ST4.03ch02	47703829	1
ST4.03ch03	15902786	1
ST4.03ch01	85845380	1
ST4.03ch03	56393760	1
ST4.03ch11	42354065	1
ST4.03ch04	45590758	1
ST4.03ch09	6166083	1
ST4.03ch02	41440767	1
ST4.03ch10	54822662	1
ST4.03ch06	47930779	1
ST4.03ch11	20772113	1
ST4.03ch03	13935101	1
ST4.03ch02	27142711	1
ST4.03ch03	7105885	1
ST4.03ch06	37561199	1
ST4.03ch12	251820	1
ST4.03ch02	29103615	1
ST4.03ch01	81395764	1
ST4.03ch05	45021317	1
ST4.03ch02	32619876	1
ST4.03ch07	49674750	1
ST4.03ch09	9802396	1
ST4.03ch01	69082821	1
ST4.03ch01	2711565	1
ST4.03ch11	43347654	1
ST4.03ch11	39954146	1
ST4.03ch02	32097428	1
ST4.03ch09	50131657	1
ST4.03ch03	27820104	1
ST4.03ch11	41048637	1
ST4.03ch07	9212955	1
ST4.03ch05	17966220	1
ST4.03ch05	9146137	1
ST4.03ch07	8013879	1
ST4.03ch05	10807644	1
ST4.03ch02	17888149	1
ST4.03ch01	76475754	1
ST4.03ch07	14746901	1
ST4.03ch04	7265049	1
ST4.03ch07	4531165	1
ST4.03ch01	80629181	1
ST4.03ch05	8551280	1
ST4.03ch01	76481656	1
ST4.03ch12	1263556	1
ST4.03ch07	44898489	1
ST4.03ch11	2585300	1
ST4.03ch02	34606903	1
ST4.03ch08	42675079	1
ST4.03ch05	50920952	1
ST4.03ch02	32695112	1
ST4.03ch05	51665413	1
ST4.03ch02	13112839	1
ST4.03ch06	12572153	1
ST4.03ch02	20686860	1
ST4.03ch09	21243923	1
ST4.03ch08	3463389	1
ST4.03ch09	30290697	1
ST4.03ch03	40931552	1
ST4.03ch01	88389386	1
ST4.03ch10	23619877	1
ST4.03ch07	11607644	1
ST4.03ch12	3168590	1
ST4.03ch09	6722333	1
ST4.03ch01	64919914	1
ST4.03ch03	5458199	1
ST4.03ch01	29685145	1
ST4.03ch05	20304917	1
ST4.03ch01	87860637	1
ST4.03ch06	34321009	1
ST4.03ch06	17369509	1
ST4.03ch09	55793927	1
ST4.03ch05	33154959	1
ST4.03ch12	3041396	1
ST4.03ch07	31441404	1
ST4.03ch01	40197759	1
ST4.03ch02	27692655	1
ST4.03ch11	457470	1
ST4.03ch12	937913	1
ST4.03ch12	1219574	1
ST4.03ch07	4787885	1
ST4.03ch09	44939681	1
ST4.03ch04	3293542	1
ST4.03ch07	54527238	1
ST4.03ch12	12185903	1
ST4.03ch02	32809830	1
ST4.03ch11	36117882	1
ST4.03ch05	5791289	1
ST4.03ch01	87287923	1
ST4.03ch10	17691589	1
ST4.03ch03	55497486	1
ST4.03ch09	43634265	1
ST4.03ch04	62386917	1
ST4.03ch10	48252317	1
ST4.03ch03	47464522	1
ST4.03ch03	44684515	1
ST4.03ch01	56546860	1
ST4.03ch09	52859857	1
ST4.03ch03	3574329	1
ST4.03ch10	58305547	1
ST4.03ch08	37397087	1
ST4.03ch07	49997645	1
ST4.03ch05	6393703	1
ST4.03ch12	56828187	1
ST4.03ch05	46825773	1
ST4.03ch09	6989543	1
ST4.03ch12	20235399	1
ST4.03ch02	20262035	1
ST4.03ch09	6966160	1
ST4.03ch03	229834	1
ST4.03ch05	13087685	1
ST4.03ch01	81586802	1
ST4.03ch10	58005033	1
ST4.03ch01	29682100	1
ST4.03ch08	40674441	1
ST4.03ch11	39625237	1
ST4.03ch04	70721627	1
ST4.03ch07	43289805	1
ST4.03ch01	65855610	1
ST4.03ch04	5242288	1
ST4.03ch07	4468790	1
ST4.03ch01	3676425	1
ST4.03ch00	36199532	1
ST4.03ch07	8401540	1
ST4.03ch08	5908772	1
ST4.03ch03	59939883	1
ST4.03ch10	30058941	1
ST4.03ch07	55047043	1
ST4.03ch04	55639942	1
ST4.03ch02	42532117	1
ST4.03ch07	42145507	1
ST4.03ch11	31271442	1
ST4.03ch01	29682810	1
ST4.03ch09	60290751	1
ST4.03ch08	24736468	1
ST4.03ch05	32771453	1
ST4.03ch09	22956813	1
ST4.03ch06	53437637	1
ST4.03ch01	68562977	1
ST4.03ch07	15365854	1
ST4.03ch03	5763031	1
ST4.03ch02	13008368	1
ST4.03ch12	6683190	1
ST4.03ch07	49846315	1
ST4.03ch01	65566327	1
ST4.03ch08	55391395	1
ST4.03ch12	10150807	1
ST4.03ch06	50249430	1
ST4.03ch07	44895694	1
ST4.03ch10	5516460	1
ST4.03ch11	39657325	1
ST4.03ch05	5874053	1
ST4.03ch09	52236088	1
ST4.03ch08	55225581	1
ST4.03ch05	17435423	1
ST4.03ch09	18557314	1
ST4.03ch04	68804486	1
ST4.03ch03	57460681	1
ST4.03ch01	66035089	1
ST4.03ch09	52995780	1
ST4.03ch08	44941064	1
ST4.03ch09	48702944	1
ST4.03ch09	56975911	1
ST4.03ch04	6974285	1
ST4.03ch04	71933298	1
ST4.03ch06	53079813	1
ST4.03ch03	45121597	1
ST4.03ch05	38262765	1
ST4.03ch12	60441583	1
ST4.03ch10	59562449	1
ST4.03ch05	6526581	1
ST4.03ch05	50392174	1
ST4.03ch12	58265752	1
ST4.03ch04	4633607	1
ST4.03ch07	28835503	1
ST4.03ch11	9115626	1
ST4.03ch05	42587449	1
ST4.03ch07	49654667	1
ST4.03ch04	58844136	1
ST4.03ch06	55486598	1
ST4.03ch07	8389231	1
ST4.03ch03	50885398	1
ST4.03ch03	49542478	1
ST4.03ch06	44393377	1
ST4.03ch02	47847521	1
ST4.03ch01	84974001	1
ST4.03ch03	59132046	1
ST4.03ch10	25504981	1
ST4.03ch08	19942843	1
ST4.03ch07	14778873	1
ST4.03ch07	43291263	1
ST4.03ch00	32604687	1
ST4.03ch03	2788484	1
ST4.03ch10	17719982	1
ST4.03ch03	41101141	1
ST4.03ch12	58272287	1
ST4.03ch11	18914853	1
ST4.03ch01	74355311	1
ST4.03ch03	45905649	1
ST4.03ch03	43487905	1
ST4.03ch05	30618204	1
ST4.03ch04	9795529	1
ST4.03ch03	31124610	1
ST4.03ch04	19440376	1
ST4.03ch08	46758948	1
ST4.03ch11	1414021	1
ST4.03ch09	60776786	1
ST4.03ch01	70340808	1
ST4.03ch03	44408110	1
ST4.03ch06	37602791	1
ST4.03ch05	47466832	1
ST4.03ch03	1272980	1
ST4.03ch12	3075903	1
ST4.03ch09	6358839	1
ST4.03ch01	57922178	1
ST4.03ch12	9421964	1
ST4.03ch10	27038494	1
ST4.03ch01	87878644	1
ST4.03ch02	34351413	1
ST4.03ch06	51083451	1
ST4.03ch05	48550421	1
ST4.03ch12	4186843	1
ST4.03ch08	53276638	1
ST4.03ch09	60664819	1
ST4.03ch10	55961592	1
ST4.03ch10	4549125	1
ST4.03ch11	45233936	1
ST4.03ch04	9313374	1
ST4.03ch02	37628446	1
ST4.03ch03	32833206	1
ST4.03ch06	27732647	1
ST4.03ch06	338956	1
ST4.03ch12	2432959	1
ST4.03ch05	50661336	1
ST4.03ch06	53829346	1
ST4.03ch01	33218542	1
ST4.03ch04	5433531	1
ST4.03ch09	35465257	1
ST4.03ch01	37207660	1
ST4.03ch01	1382627	1
ST4.03ch07	52264211	1
ST4.03ch04	62570141	1
ST4.03ch05	51191750	1
ST4.03ch06	57315674	1
ST4.03ch03	60651324	1
ST4.03ch11	43333715	1
ST4.03ch05	414787	1
ST4.03ch05	7215637	1
ST4.03ch06	20950471	1
ST4.03ch06	52877515	1
ST4.03ch04	3905677	1
ST4.03ch07	769489	1
ST4.03ch06	45837642	1
ST4.03ch07	2800243	1
ST4.03ch04	64913522	1
ST4.03ch09	55982857	1
ST4.03ch03	33126750	1
ST4.03ch10	58566743	1
ST4.03ch04	6913252	1
ST4.03ch04	68251295	1
ST4.03ch08	55431367	1
ST4.03ch02	30840680	1
ST4.03ch12	57832696	1
ST4.03ch02	34593364	1
ST4.03ch10	19364699	1
ST4.03ch05	51243928	1
ST4.03ch02	17210524	1
ST4.03ch12	11291686	1
ST4.03ch08	36088023	1
ST4.03ch05	43964689	1
ST4.03ch07	52191486	1
ST4.03ch08	50956715	1
ST4.03ch06	53676529	1
ST4.03ch11	42808092	1
ST4.03ch11	43632125	1
ST4.03ch10	58515214	1
ST4.03ch06	48626824	1
ST4.03ch06	10172008	1
ST4.03ch11	45264112	1
ST4.03ch06	54999485	1
ST4.03ch08	13921137	1
ST4.03ch06	5049486	1
ST4.03ch11	38321679	1
ST4.03ch03	40028370	1
ST4.03ch04	7905942	1
ST4.03ch04	49571447	1
ST4.03ch12	57373367	1
ST4.03ch03	22618169	1
ST4.03ch02	26538702	1
ST4.03ch06	54799386	1
ST4.03ch12	55683002	1
ST4.03ch09	45963312	1
ST4.03ch01	86582116	1
ST4.03ch06	50125354	1
ST4.03ch11	14896302	1
ST4.03ch01	61332866	1
ST4.03ch03	58645199	1
ST4.03ch04	26268094	1
ST4.03ch08	42304146	1
ST4.03ch05	50078403	1
ST4.03ch03	35326174	1
ST4.03ch10	3820984	1
ST4.03ch07	50977044	1
ST4.03ch07	52956834	1
ST4.03ch09	50342635	1
ST4.03ch05	1184162	1
ST4.03ch03	52229218	1
ST4.03ch01	60523520	1
ST4.03ch01	72090001	1
ST4.03ch07	1083758	1
ST4.03ch11	24056951	1
ST4.03ch08	2032945	1
ST4.03ch01	65425067	1
ST4.03ch07	6386134	1
ST4.03ch09	37285390	1
ST4.03ch03	55507734	1
ST4.03ch08	5148110	1
ST4.03ch04	54583463	1
ST4.03ch07	35859689	1
ST4.03ch12	53732004	1
ST4.03ch03	671901	1
ST4.03ch10	40122005	1
ST4.03ch04	70355089	1
ST4.03ch00	38503028	1
ST4.03ch01	2728049	1
ST4.03ch05	841817	1
ST4.03ch02	32068102	1
ST4.03ch12	54174168	1
ST4.03ch03	42564337	1
ST4.03ch06	58883635	1
ST4.03ch09	6966220	1
ST4.03ch02	24402520	1
ST4.03ch11	3697191	1
ST4.03ch07	45080606	1
ST4.03ch01	74609044	1
ST4.03ch05	51843608	1
ST4.03ch01	18393711	1
ST4.03ch10	47316671	1
ST4.03ch11	13708508	1
ST4.03ch03	47440058	1
ST4.03ch01	2686850	1
ST4.03ch04	11389133	1
ST4.03ch02	45713695	1
ST4.03ch00	16959045	1
ST4.03ch05	48758068	1
ST4.03ch04	69695868	1
ST4.03ch03	35374561	1
ST4.03ch10	2388367	1
ST4.03ch08	53633591	1
ST4.03ch08	44828982	1
ST4.03ch08	55543170	1
ST4.03ch04	71664116	1
ST4.03ch07	483957	1
ST4.03ch01	44701318	1
ST4.03ch03	52888919	1
ST4.03ch11	36541547	1
ST4.03ch04	57637308	1
ST4.03ch04	47973073	1
ST4.03ch10	6326141	1
ST4.03ch10	44023351	1
ST4.03ch01	67087050	1
ST4.03ch04	5112300	1
ST4.03ch02	29912930	1
ST4.03ch03	50729553	1
ST4.03ch01	41278873	1
ST4.03ch06	38242204	1
ST4.03ch06	52251251	1
ST4.03ch07	53818151	1
ST4.03ch02	46144521	1
ST4.03ch01	74721341	1
ST4.03ch02	29850219	1
ST4.03ch09	48154943	1
ST4.03ch05	42989347	1
ST4.03ch07	42120467	1
ST4.03ch08	37455266	1
ST4.03ch10	11537331	1
ST4.03ch09	31256986	1
ST4.03ch11	34426754	1
ST4.03ch02	27493592	1
ST4.03ch05	48690173	1
ST4.03ch03	7194821	1
ST4.03ch02	17363699	1
ST4.03ch11	38607661	1
ST4.03ch08	52453919	1
ST4.03ch06	19374887	1
ST4.03ch10	58904987	1
ST4.03ch06	40634538	1
ST4.03ch01	78775585	1
ST4.03ch12	54426361	1
ST4.03ch04	69691377	1
ST4.03ch02	43620819	1
ST4.03ch12	57484340	1
ST4.03ch12	6107406	1
ST4.03ch11	9594754	1
ST4.03ch09	57713666	1
ST4.03ch11	4583061	1
ST4.03ch03	32116599	1
ST4.03ch08	43121016	1
ST4.03ch09	46200932	1
ST4.03ch07	51091421	1
ST4.03ch09	58220977	1
ST4.03ch02	41772510	1
ST4.03ch06	37075145	1
ST4.03ch05	51722586	1
ST4.03ch09	5268663	1
ST4.03ch01	82953991	1
ST4.03ch04	2210044	1
ST4.03ch03	41218167	1
ST4.03ch12	28010346	1
ST4.03ch10	1780659	1
ST4.03ch02	38654566	1
ST4.03ch11	1922536	1
ST4.03ch02	13188856	1
ST4.03ch04	5112143	1
ST4.03ch04	5035856	1
ST4.03ch12	25437539	1
ST4.03ch06	22057560	1
ST4.03ch03	2102094	1
ST4.03ch02	43005004	1
ST4.03ch01	78111802	1
ST4.03ch01	88384997	1
ST4.03ch11	15733530	1
ST4.03ch10	1214468	1
ST4.03ch04	7459014	1
ST4.03ch09	46141314	1
ST4.03ch04	19958740	1
ST4.03ch04	55387632	1
ST4.03ch03	60658459	1
ST4.03ch02	40805550	1
ST4.03ch07	55278241	1
ST4.03ch08	43355566	1
ST4.03ch03	53308021	1
ST4.03ch08	40528251	1
ST4.03ch02	41031079	1
ST4.03ch05	3810118	1
ST4.03ch04	63407273	1
ST4.03ch09	45451879	1
ST4.03ch09	56876996	1
ST4.03ch10	56728367	1
ST4.03ch06	6886821	1
ST4.03ch10	6446169	1
ST4.03ch09	46952746	1
ST4.03ch05	50196806	1
ST4.03ch11	39663249	1
ST4.03ch03	56858015	1
ST4.03ch06	44241283	1
ST4.03ch02	43041764	1
ST4.03ch07	53709793	1
ST4.03ch05	48766754	1
ST4.03ch02	26235252	1
ST4.03ch06	49130753	1
ST4.03ch06	50062825	1
ST4.03ch03	44179864	1
ST4.03ch12	32555925	1
ST4.03ch12	57404043	1
ST4.03ch01	78051726	1
ST4.03ch10	42252652	1
ST4.03ch01	57205209	1
ST4.03ch04	70047030	1
ST4.03ch09	3325065	1
ST4.03ch12	55833137	1
ST4.03ch04	64976532	1
ST4.03ch01	3128120	1
ST4.03ch09	4023263	1
ST4.03ch05	6586718	1
ST4.03ch07	48954491	1
ST4.03ch11	8723591	1
ST4.03ch11	40738768	1
ST4.03ch02	47446769	1
ST4.03ch02	25588790	1
ST4.03ch09	51333814	1
ST4.03ch08	52129559	1
ST4.03ch06	52904165	1
ST4.03ch08	40979313	1
ST4.03ch03	56857635	1
ST4.03ch01	80886152	1
ST4.03ch07	2303925	1
ST4.03ch08	56306114	1
ST4.03ch10	755172	1
ST4.03ch10	56969217	1
ST4.03ch10	52246593	1
ST4.03ch03	57248585	1
ST4.03ch01	78086855	1
ST4.03ch03	51271485	1
ST4.03ch09	49407999	1
ST4.03ch05	11955068	1
ST4.03ch10	28336268	1
ST4.03ch04	4001586	1
ST4.03ch04	6221299	1
ST4.03ch01	38431863	1
ST4.03ch01	57922263	1
ST4.03ch04	20284724	1
ST4.03ch04	68065892	1
ST4.03ch03	58561185	1
ST4.03ch06	36437166	1
ST4.03ch01	42256402	1
ST4.03ch11	191283	1
ST4.03ch08	45307762	1
ST4.03ch04	9521205	1
ST4.03ch02	33274543	1
ST4.03ch06	34804035	1
ST4.03ch07	41584547	1
ST4.03ch02	30376767	1
ST4.03ch03	5762931	1
ST4.03ch12	6968224	1
ST4.03ch04	61126810	1
ST4.03ch09	61164704	1
ST4.03ch09	42227890	1
ST4.03ch01	87014658	1
ST4.03ch08	1930944	1
ST4.03ch10	55694880	1
ST4.03ch01	73247846	1
ST4.03ch11	40042242	1
ST4.03ch05	17815797	1
ST4.03ch11	4004591	1
ST4.03ch03	42025533	1
ST4.03ch05	30264717	1
ST4.03ch09	1970661	1
ST4.03ch07	54212908	1
ST4.03ch04	67799661	1
ST4.03ch02	43580029	1
ST4.03ch09	46941486	1
ST4.03ch06	36437188	1
ST4.03ch02	48110885	1
ST4.03ch02	44375293	1
ST4.03ch08	52637020	1
ST4.03ch04	64440743	1
ST4.03ch12	56186292	1
ST4.03ch02	7461088	1
ST4.03ch08	16643659	1
ST4.03ch09	8431100	1
ST4.03ch04	6659724	1
ST4.03ch01	3874237	1
ST4.03ch06	52512341	1
ST4.03ch03	32208061	1
ST4.03ch08	273770	1
ST4.03ch08	2341225	1
ST4.03ch09	31766601	1
ST4.03ch06	49682461	1
ST4.03ch06	35810204	1
ST4.03ch04	42970972	1
ST4.03ch01	78405123	1
ST4.03ch04	60059714	1
ST4.03ch11	799754	1
ST4.03ch05	34095784	1
ST4.03ch09	57165273	1
ST4.03ch01	78375143	1
ST4.03ch03	36177301	1
ST4.03ch01	3957174	1
ST4.03ch04	52515542	1
ST4.03ch01	84045076	1
ST4.03ch11	39657814	1
ST4.03ch01	63273732	1
ST4.03ch08	18259822	1
ST4.03ch03	43860054	1
ST4.03ch07	19439302	1
ST4.03ch04	3905743	1
ST4.03ch03	25164025	1
ST4.03ch03	32821308	1
ST4.03ch07	4845993	1
ST4.03ch01	84247988	1
ST4.03ch05	13290324	1
ST4.03ch01	39388189	1
ST4.03ch09	37968674	1
ST4.03ch11	3141285	1
ST4.03ch10	17850865	1
ST4.03ch05	47876697	1
ST4.03ch10	46029831	1
ST4.03ch05	51530577	1
ST4.03ch01	60334571	1
ST4.03ch06	54463609	1
ST4.03ch01	13614805	1
ST4.03ch02	33102195	1
ST4.03ch04	63795276	1
ST4.03ch01	82983948	1
ST4.03ch06	37528463	1
ST4.03ch06	53554555	1
ST4.03ch00	23388122	1
ST4.03ch03	18907761	1
ST4.03ch08	48503750	1
ST4.03ch10	2498294	1
ST4.03ch10	45790708	1
ST4.03ch04	58669616	1
ST4.03ch09	3165194	1
ST4.03ch03	38294061	1
ST4.03ch01	22701570	1
ST4.03ch04	6991807	1
ST4.03ch06	51221156	1
ST4.03ch12	59530374	1
ST4.03ch12	60930602	1
ST4.03ch05	44852831	1
ST4.03ch05	27305783	1
ST4.03ch02	16329786	1
ST4.03ch11	40473969	1
ST4.03ch03	55302318	1
ST4.03ch09	19093826	1
ST4.03ch12	3769872	1
ST4.03ch10	6311069	1
ST4.03ch10	53749815	1
ST4.03ch02	33267104	1
ST4.03ch11	8256758	1
ST4.03ch00	7136503	1
ST4.03ch07	4463532	1
ST4.03ch01	87154640	1
ST4.03ch09	6202893	1
ST4.03ch04	34109849	1
ST4.03ch01	58961314	1
ST4.03ch03	61645325	1
ST4.03ch04	69670257	1
ST4.03ch03	50259756	1
ST4.03ch10	2168164	1
ST4.03ch07	56544456	1
ST4.03ch11	9317809	1
ST4.03ch03	51553679	1
ST4.03ch07	42040658	1
ST4.03ch11	39649316	1
ST4.03ch12	56578754	1
ST4.03ch03	4441424	1
ST4.03ch08	38847128	1
ST4.03ch06	51080406	1
ST4.03ch07	6065522	1
ST4.03ch08	36967751	1
ST4.03ch05	50651639	1
ST4.03ch08	48383467	1
ST4.03ch00	38583901	1
ST4.03ch03	57080772	1
ST4.03ch12	61132338	1
ST4.03ch06	57447934	1
ST4.03ch10	57628765	1
ST4.03ch01	83810229	1
ST4.03ch04	8173424	1
ST4.03ch12	45102697	1
ST4.03ch03	50843521	1
ST4.03ch06	2039378	1
ST4.03ch09	2144383	1
ST4.03ch08	18097424	1
ST4.03ch03	53283194	1
ST4.03ch04	3884272	1
ST4.03ch06	16394107	1
ST4.03ch06	7268640	1
ST4.03ch05	50440374	1
ST4.03ch08	54750677	1
ST4.03ch01	65297731	1
ST4.03ch04	2021205	1
ST4.03ch12	6032717	1
ST4.03ch09	7893549	1
ST4.03ch12	57420506	1
ST4.03ch04	67842798	1
ST4.03ch08	39117718	1
ST4.03ch05	51265980	1
ST4.03ch10	23619825	1
ST4.03ch09	54713223	1
ST4.03ch06	56783048	1
ST4.03ch02	37864902	1
ST4.03ch02	25588529	1
ST4.03ch06	48670204	1
ST4.03ch01	35757623	1
ST4.03ch08	50183592	1
ST4.03ch04	65865691	1
ST4.03ch02	32811432	1
ST4.03ch04	52520139	1
ST4.03ch07	45056405	1
ST4.03ch12	38253113	1
ST4.03ch09	7500380	1
ST4.03ch11	22143554	1
ST4.03ch02	31384610	1
ST4.03ch06	5250988	1
ST4.03ch04	7813423	1
ST4.03ch03	2546277	1
ST4.03ch02	14587422	1
ST4.03ch10	2168005	1
ST4.03ch01	22906751	1
ST4.03ch11	8616790	1
ST4.03ch03	56493053	1
ST4.03ch07	55501829	1
ST4.03ch11	3621822	1
ST4.03ch06	52671808	1
ST4.03ch11	26810039	1
ST4.03ch01	1410568	1
ST4.03ch04	69809348	1
ST4.03ch01	29685083	1
ST4.03ch04	9399765	1
ST4.03ch01	20283877	1
ST4.03ch03	48556744	1
ST4.03ch12	60754716	1
ST4.03ch12	4402474	1
ST4.03ch06	46395833	1
ST4.03ch04	29734213	1
ST4.03ch03	53522379	1
ST4.03ch12	2346184	1
ST4.03ch03	46923343	1
ST4.03ch04	50001773	1
ST4.03ch05	48875871	1
ST4.03ch06	30229867	1
ST4.03ch12	937961	1
ST4.03ch09	60570695	1
ST4.03ch02	47192895	1
ST4.03ch05	47666412	1
ST4.03ch04	60098635	1
ST4.03ch05	50863539	1
ST4.03ch01	30132006	1
ST4.03ch02	37532067	1
ST4.03ch08	41091651	1
ST4.03ch00	31163288	1
ST4.03ch10	57758927	1
ST4.03ch02	39231230	1
ST4.03ch08	49415718	1
ST4.03ch09	38508564	1
ST4.03ch06	3330321	1
ST4.03ch09	41965767	1
ST4.03ch03	58216729	1
ST4.03ch09	6043676	1
ST4.03ch01	53208159	1
ST4.03ch02	31819379	1
ST4.03ch01	75743816	1
ST4.03ch02	29093430	1
ST4.03ch07	514396	1
ST4.03ch07	33608927	1
ST4.03ch02	41637714	1
ST4.03ch10	3937965	1
ST4.03ch03	28073482	1
ST4.03ch03	56312317	1
ST4.03ch02	42239923	1
ST4.03ch07	21046362	1
ST4.03ch03	40668449	1
ST4.03ch04	51338647	1
ST4.03ch03	3448353	1
ST4.03ch11	38219717	1
ST4.03ch10	56454952	1
ST4.03ch04	1858833	1
ST4.03ch02	34696309	1
ST4.03ch08	48974841	1
ST4.03ch11	29976227	1
ST4.03ch07	46606896	1
ST4.03ch02	44425916	1
ST4.03ch04	4762666	1
ST4.03ch11	5262597	1
ST4.03ch01	58842735	1
ST4.03ch04	69729550	1
ST4.03ch03	41048235	1
ST4.03ch12	11232390	1
ST4.03ch05	50920975	1
ST4.03ch03	32419781	1
ST4.03ch04	38516383	1
ST4.03ch05	16136292	1
[truncated: 76,006 more rows]
